# Supplementary material for: A new phylogenetic analysis of Phytosauria (Archosauria: Pseudosuchia) with the application of continuous and geometric morphometric character coding
Source: PeerJ. 2018 Dec 10;6:e5901. doi: 10.7717/peerj.5901 (PMC6292387; doi:10.7717/peerj.5901)
Supplement: Supplemental Information 8 [file peerj-06-5901-s008.tnt]

piwe=;
nstates cont; 
nstates 32 ; 
xread 'Data saved from TNT' 
109 43 
&[cont] 
Angistorhinus_grandis  0.274 0.647 0.356   ?     ?     ?   0.038   ?   0.380   ?   
Angistorhinus_talainti  0.000-0.144   ?   0.345-0.356 0.155-0.274 0.077-0.143 0.974-1.000 0.006-0.025 0.006   ?   0.520 
Coburgosuchus_goeckeli    ?     ?     ?   0.854 0.110 0.270 0.000 0.111   ?   0.371 
Ebrachosuchus_neukami  0.788 0.800 0.514   ?   0.104 0.252 0.090 1.000   ?   0.715 
Leptosuchus_crosbiensis  0.692 0.698-0.816 0.791-1.000 0.155 0.091-0.159 0.275-0.510   ?   0.195-0.325   0.283   0.502-0.529 
Leptosuchus_studeri  0.616 0.678 0.684   ?   0.145 0.601   ?   0.159   ?   0.457 
Machaeroprosopus_andersoni  0.877 0.725 0.316   ?     ?     ?   0.125   ?     ?     ?   
Machaeroprosopus_buceros  0.733 0.682 0.147 0.077-0.319 0.066-0.124 0.180-0.232 0.267 0.337-0.341   ?   0.339 
Machaeroprosopus_jablonskiae    ?     ?     ?     ?   0.070 0.061 0.366   ?     ?     ?   
Machaeroprosopus_lottorum  0.500 0.682-0.737 0.113 0.396 0.002-0.052 0.039-0.095 0.216 0.222   ?   0.710 
Machaeroprosopus_mccauleyi  0.513-0.751 0.706-0.800 0.673-0.822 0.325-0.442 0.061-0.104 0.178-0.230 0.181-0.236 0.317-0.389 0.196 0.550-0.582 
Machaeroprosopus_pristinus  0.351-0.432 0.884-0.967 0.439-0.609 0.000-0.040 0.070-0.094 0.177-0.225 0.182-0.284 0.332-0.338 0.174 0.765-1.000 
Mystriosuchus_planirostris  0.369-0.494 1.000 0.306-0.527   ?   0.031-0.034 0.121-0.205 0.001-0.008 0.479-0.617 1.000 0.366-0.397 
Mystriosuchus_westphali  0.925 0.910-0.945 0.384-0.808   ?   0.043 0.197-0.206 0.012-0.028 0.522-0.574   ?   0.498 
Nicrosaurus_kapffi  0.623 0.678 0.565 0.251 0.103 0.159 0.128 0.145   ?   0.833 
Nicrosaurus_meyeri  0.572-0.675 0.729 0.718-0.859 0.521 0.021 0.027   ?   0.218-0.253   ?   0.615-0.900 
Paleorhinus_sawini  0.171 0.490 0.808   ?   0.150 0.563 0.094 0.057   ?     ?   
Parasuchus_angustifrons  0.135-0.377 0.451 0.409-0.446   ?   0.100-0.162 0.303-0.349 0.091-0.122 0.055-0.110   ?   0.235-0.403 
Parasuchus_bransoni  0.219-0.260 0.484-0.578 0.470-0.852   ?   0.102-0.157 0.353-0.420 0.054-0.056 0.005-0.077   ?   0.272-0.367 
Parasuchus_hislopi  0.103-0.158 0.459 0.305   ?   0.105-0.126 0.339-0.356 0.049 0.209-0.220   ?   0.140-0.244 
Phytosaurus_doughtyi    ?     ?     ?   0.281 0.106 0.545   ?   0.132   ?   0.362 
Pravusuchus_hortus  0.671 0.729 0.582-0.876 0.041-0.121 0.088-0.162 0.406-0.465 0.023 0.114-0.331   ?   0.457 
Protome_batalaria    ?     ?     ?     ?   0.059 0.213 0.098   ?   0.685   ?   
Redondasaurus_bermani    ?   0.475   ?   0.597 0.062 0.498   ?   0.577   ?   0.620 
Redondasaurus_gregorii    ?     ?   0.514 0.640 0.000-0.014 0.000-0.082 1.000 0.582-0.681 0.250 0.796 
Rutiodon_carolinensis  0.240-0.253 0.851 0.503 ? 0.044-0.045 0.525-0.600 0.036-0.042 0.303   ?     ?   
Smilosuchus_adamanensis    ?     ?   0.718 0.457 0.214 0.494 0.102 0.000-0.091 0.326   ?   
Smilosuchus_gregorii  0.418-0.767 0.675-0.690 0.887-0.983 0.751 0.118-0.126 0.383-0.399 0.095-0.126 0.031-0.117 0.130-0.272 0.312-0.489 
Smilosuchus_lithodendrorum    ?   0.608-0.678 0.989 0.419 0.045-0.081 0.465-0.870 0.023 0.094-0.106 0.141-0.337 0.385 
Wannia_scurriensis    ?     ?   0.452   ?     ?     ?     ?     ?     ?     ?   
MB.R._2747	?	?	?	?	?	?	?	?	?	?
TMM_31100_1332    0.308 0.843 0.542   ?   0.199 0.361 0.045   ?     ?     ?   
NHMW_1986_0024_0001    ?     ?     ?     ?     ?     ?     ?   0.640 0.467 0.272 
NMMNHS_P31094     1.000   ?   0.057 0.544 0.003 0.029 0.292 0.401   ?   0.710 
NMMNHS_P4256      0.486 0.443 0.325 1.000 0.033 0.129   ?   0.424 0.000 0.507 
PEFO_34852        0.562 0.780 0.576 0.226 0.094 0.395 0.007 0.085   ?   0.462 
USNM_v_17098        ?   0.686 0.915 0.297 0.070 0.331   ?     ?     ?     ?   
Euparkeria_capensis  0.178 0.000 0.949 0.263 1.000 0.744 0.107 0.029   ?   0.000 
Machaeroprosopus_zunii    ?     ?     ?     ?     ?     ?     ?     ?     ?     ?   
NMMNHS_P4781        ?     ?     ?     ?     ?     ?     ?     0.103     ?     ?   
Paleorhinus_parvus    ?     ?     ?     ?     ?     ?     ?     ?     ?     ?   
USNM_v_21376        ?     ?     ?     ?     ?     ?     ?     ?     ?     ?   
Diandongosuchus_fuyuanensis  0.493 0.059 0.000   ?   0.252 0.733 0.060 0.129   ?     ?   
&[ landmark 2D ]  
Angistorhinus_grandis   -0.21378,+0.00435  -0.20371,+0.02079  -0.18774,+0.03324  -0.17136,+0.04426  -0.15289,+0.05025  -0.13366,+0.05406  -0.11352,+0.05680  -0.09277,+0.05924  -0.07209,+0.06120  -0.05191,+0.06254  -0.03185,+0.06169  -0.01248,+0.06204  +0.00675,+0.06420  +0.02573,+0.06557  +0.04484,+0.06616  +0.06338,+0.06612  +0.08169,+0.06569  +0.09995,+0.06328  +0.11748,+0.06109  +0.13563,+0.05821  +0.15284,+0.05604  +0.16976,+0.05087  +0.18472,+0.04295  +0.19707,+0.03327  +0.20100,+0.01903  +0.19430,+0.00262  +0.18288,-0.01427  +0.16901,-0.03028  +0.15667,-0.04623  +0.14609,-0.06204  +0.13448,-0.07486  +0.12216,-0.08403  +0.10830,-0.08949  +0.09321,-0.09010  +0.07687,-0.08771  +0.06056,-0.08436  +0.04323,-0.08207  +0.02531,-0.07656  +0.00634,-0.07175  -0.01412,-0.06772  -0.03478,-0.06159  -0.05553,-0.05571  -0.07656,-0.04890  -0.09737,-0.04280  -0.11798,-0.03694  -0.13820,-0.03115  -0.15723,-0.02654  -0.17544,-0.02228  -0.19339,-0.01665  -0.20906,-0.01072 |    ?      ?      ?      ?      ?      ?      ?      ?      ?      ?      ?      ?      ?      ?      ?      ?      ?      ?      ?      ?      ?      ?      ?      ?      ?      ?      ?      ?      ?      ?      ?      ?      ?      ?      ?      ?      ?      ?      ?      ?      ?      ?      ?      ?      ?      ?      ?      ?      ?      ?    |    ?      ?      ?      ?      ?      ?      ?      ?      ?      ?      ?      ?      ?      ?      ?      ?      ?      ?      ?      ?      ?      ?      ?      ?      ?      ?      ?      ?      ?      ?      ?      ?      ?      ?      ?      ?      ?      ?      ?      ?      ?      ?      ?      ?      ?      ?      ?      ?      ?      ?      ?      ?      ?      ?      ?      ?      ?      ?      ?      ?      ?      ?      ?      ?      ?      ?      ?      ?      ?      ?    |    ?      ?      ?      ?      ?      ?      ?      ?      ?      ?      ?      ?      ?      ?      ?      ?      ?      ?      ?      ?      ?      ?      ?      ?      ?      ?      ?      ?      ?      ?      ?      ?      ?      ?      ?      ?      ?      ?      ?      ?      ?      ?      ?      ?      ?      ?      ?      ?      ?      ?      ?      ?      ?      ?      ?      ?      ?      ?      ?      ?      ?      ?      ?      ?      ?      ?      ?      ?      ?      ?      ?    |    ?      ?      ?      ?      ?      ?      ?      ?      ?      ?      ?      ?      ?      ?      ?      ?      ?      ?      ?      ?      ?      ?      ?      ?      ?      ?      ?      ?      ?      ?    
Angistorhinus_talainti   -0.21553,+0.01611  -0.20558,+0.02829  -0.18958,+0.03614  -0.17207,+0.04181  -0.15333,+0.04471  -0.13471,+0.04927  -0.11527,+0.05342  -0.09510,+0.05694  -0.07499,+0.06075  -0.05516,+0.06409  -0.03528,+0.06663  -0.01586,+0.06822  +0.00370,+0.06936  +0.02304,+0.07030  +0.04253,+0.07179  +0.06147,+0.07336  +0.08026,+0.07368  +0.09904,+0.07217  +0.11692,+0.06974  +0.13541,+0.06629  +0.15261,+0.06157  +0.16949,+0.05460  +0.18357,+0.04415  +0.19325,+0.02907  +0.19597,+0.01068  +0.18965,-0.00697  +0.17625,-0.02165  +0.16123,-0.03521  +0.14725,-0.04665  +0.14106,-0.06153  +0.12850,-0.06778  +0.11335,-0.07009  +0.09659,-0.07073  +0.07981,-0.07392  +0.06292,-0.07766  +0.04631,-0.08041  +0.02904,-0.08186  +0.01095,-0.08147  -0.00769,-0.07915  -0.02739,-0.07682  -0.04731,-0.07348  -0.06664,-0.06815  -0.08598,-0.06103  -0.10504,-0.05406  -0.12439,-0.04827  -0.14324,-0.04135  -0.16120,-0.03524  -0.17836,-0.02869  -0.19385,-0.01737  -0.20691,-0.00185 |   -0.20215,-0.00593  -0.19689,+0.00337  -0.18711,+0.01228  -0.17543,+0.02301  -0.16138,+0.03314  -0.14676,+0.04465  -0.13109,+0.05685  -0.11414,+0.06811  -0.09717,+0.07882  -0.07960,+0.08646  -0.06229,+0.09058  -0.04472,+0.08704  -0.02788,+0.07775  -0.00861,+0.06884  +0.01332,+0.06130  +0.03624,+0.05315  +0.05932,+0.04332  +0.08181,+0.03186  +0.10540,+0.02305  +0.12858,+0.01222  +0.15139,+0.00120  +0.17203,-0.01156  +0.19156,-0.02350  +0.21010,-0.02864  +0.21779,-0.03373  +0.21351,-0.03743  +0.20386,-0.04049  +0.18995,-0.04520  +0.17599,-0.05139  +0.16056,-0.05632  +0.14444,-0.06129  +0.12776,-0.06477  +0.11110,-0.06686  +0.09481,-0.06931  +0.07842,-0.07266  +0.06347,-0.07744  +0.04821,-0.07474  +0.03398,-0.06738  +0.01630,-0.05923  -0.00125,-0.04747  -0.02137,-0.03925  -0.04341,-0.03261  -0.06659,-0.02671  -0.08949,-0.01930  -0.11227,-0.01589  -0.13444,-0.01197  -0.15503,-0.01546  -0.17212,-0.01787  -0.18850,-0.01552  -0.27960,-0.04654 |    ?      ?      ?      ?      ?      ?      ?      ?      ?      ?      ?      ?      ?      ?      ?      ?      ?      ?      ?      ?      ?      ?      ?      ?      ?      ?      ?      ?      ?      ?      ?      ?      ?      ?      ?      ?      ?      ?      ?      ?      ?      ?      ?      ?      ?      ?      ?      ?      ?      ?      ?      ?      ?      ?      ?      ?      ?      ?      ?      ?      ?      ?      ?      ?      ?      ?      ?      ?      ?      ?    |   +0.06121,-0.14886  +0.15393,-0.12824  +0.15167,-0.11833  +0.14979,-0.10817  +0.14793,-0.09736  +0.14619,-0.08673  +0.14491,-0.07619  +0.14298,-0.06575  +0.14061,-0.05534  +0.13765,-0.04515  +0.13387,-0.03554  +0.13031,-0.02603  +0.12469,-0.01701  +0.11808,-0.00874  +0.11190,-0.00007  +0.10481,+0.00824  +0.09784,+0.01624  +0.09108,+0.02413  +0.08329,+0.03171  +0.07561,+0.03944  +0.06748,+0.04811  +0.05955,+0.05626  +0.05286,+0.06496  +0.04622,+0.07446  +0.03973,+0.08440  +0.03327,+0.09331  +0.02497,+0.10042  +0.01608,+0.10567  +0.00739,+0.11029  -0.00059,+0.11411  -0.00765,+0.11730  -0.01527,+0.11902  -0.02396,+0.11519  -0.03412,+0.11180  -0.04346,+0.10703  -0.05007,+0.10102  -0.05634,+0.09452  -0.06285,+0.08808  -0.06832,+0.08335  -0.07242,+0.07839  -0.07263,+0.07189  -0.07116,+0.06578  -0.07265,+0.05662  -0.07275,+0.04695  -0.07189,+0.03869  -0.07027,+0.03175  -0.06781,+0.02583  -0.06696,+0.01971  -0.07038,+0.01498  -0.07526,+0.01037  -0.08426,+0.00699  -0.09247,+0.00355  -0.10169,-0.00130  -0.10929,-0.00687  -0.11392,-0.01550  -0.11840,-0.02680  -0.12257,-0.03835  -0.12510,-0.04850  -0.12527,-0.06035  -0.12604,-0.07057  -0.12646,-0.08060  -0.12522,-0.08757  -0.12006,-0.08990  -0.11267,-0.08783  -0.10172,-0.08620  -0.09179,-0.08369  -0.08081,-0.08176  -0.07088,-0.08096  -0.06271,-0.07921  -0.05518,-0.08117  -0.04968,-0.08594 |   +0.31520,+0.00307  +0.29332,-0.00966  +0.27044,-0.01539  +0.24901,-0.02257  +0.22819,-0.01775  +0.20639,-0.01904  +0.18530,-0.01789  +0.16343,-0.01402  +0.14082,-0.01520  +0.11934,-0.01043  +0.09919,-0.00203  +0.07836,+0.00698  +0.05726,+0.01635  +0.03566,+0.02424  +0.01556,+0.03337  -0.00477,+0.03971  -0.02593,+0.04432  -0.04564,+0.05055  -0.06657,+0.05114  -0.08758,+0.04980  -0.10898,+0.04522  -0.13079,+0.03813  -0.15105,+0.02901  -0.17315,+0.01998  -0.19407,+0.00811  -0.21270,-0.00583  -0.23070,-0.02485  -0.24916,-0.04551  -0.26647,-0.06818  -0.27543,-0.09665 
Coburgosuchus_goeckeli    ?      ?      ?      ?      ?      ?      ?      ?      ?      ?      ?      ?      ?      ?      ?      ?      ?      ?      ?      ?      ?      ?      ?      ?      ?      ?      ?      ?      ?      ?      ?      ?      ?      ?      ?      ?      ?      ?      ?      ?      ?      ?      ?      ?      ?      ?      ?      ?      ?      ?    |   -0.18831,+0.00732  -0.18508,+0.01823  -0.17559,+0.02638  -0.16477,+0.03640  -0.15242,+0.04661  -0.13978,+0.05815  -0.12522,+0.06927  -0.10980,+0.07999  -0.09297,+0.08838  -0.07550,+0.09466  -0.05768,+0.09738  -0.03909,+0.09479  -0.02025,+0.09358  -0.00065,+0.09089  +0.01898,+0.08379  +0.03799,+0.07268  +0.05824,+0.06214  +0.08012,+0.05547  +0.10256,+0.05078  +0.12443,+0.04310  +0.14568,+0.03480  +0.16508,+0.02570  +0.18028,+0.01168  +0.19095,-0.00405  +0.19566,-0.01795  +0.19313,-0.02895  +0.18631,-0.03970  +0.17209,-0.04749  +0.15731,-0.05734  +0.14261,-0.06856  +0.12722,-0.07934  +0.11116,-0.08850  +0.09513,-0.09614  +0.07973,-0.10281  +0.06270,-0.10343  +0.04561,-0.10244  +0.02847,-0.09813  +0.01241,-0.09474  -0.00450,-0.08726  -0.02200,-0.07910  -0.03651,-0.06595  -0.05271,-0.05282  -0.07029,-0.04064  -0.08955,-0.03091  -0.10893,-0.02397  -0.12822,-0.01760  -0.14502,-0.01056  -0.15992,-0.00929  -0.17464,-0.00675  -0.26795,-0.07170 |   +0.20340,+0.01246  +0.19585,+0.00865  +0.18626,+0.00750  +0.17580,+0.00877  +0.16577,+0.01142  +0.15705,+0.01662  +0.14673,+0.02213  +0.13539,+0.02638  +0.12331,+0.02976  +0.11098,+0.03330  +0.09983,+0.03830  +0.08835,+0.04421  +0.07574,+0.04838  +0.06367,+0.05257  +0.05157,+0.05792  +0.03886,+0.06181  +0.02614,+0.06379  +0.01375,+0.06535  +0.00227,+0.06606  -0.00864,+0.06519  -0.02008,+0.06543  -0.03099,+0.06766  -0.04128,+0.07181  -0.05114,+0.07329  -0.06083,+0.07092  -0.07084,+0.06939  -0.07960,+0.06642  -0.08805,+0.06289  -0.09785,+0.05797  -0.10748,+0.05152  -0.11746,+0.04347  -0.12818,+0.03544  -0.13646,+0.02414  -0.14609,+0.01279  -0.15599,+0.00065  -0.16335,-0.01257  -0.16707,-0.02563  -0.16704,-0.03727  -0.16159,-0.04744  -0.15586,-0.05476  -0.14867,-0.05816  -0.14179,-0.06003  -0.13552,-0.05859  -0.13062,-0.05290  -0.12317,-0.04754  -0.11405,-0.04415  -0.10461,-0.04123  -0.09354,-0.03785  -0.08262,-0.03562  -0.07130,-0.03401  -0.05993,-0.03308  -0.04820,-0.03185  -0.03678,-0.02927  -0.02384,-0.02798  -0.01120,-0.02759  +0.00190,-0.02790  +0.01448,-0.02977  +0.02695,-0.03359  +0.03825,-0.03903  +0.05041,-0.04331  +0.06253,-0.04490  +0.07458,-0.04598  +0.08604,-0.04787  +0.09654,-0.05236  +0.10663,-0.05865  +0.11747,-0.06424  +0.12893,-0.06914  +0.13909,-0.07504  +0.15021,-0.07971  +0.16184,-0.08380 |   +0.06852,-0.13767  +0.16574,-0.11212  +0.16293,-0.10383  +0.15972,-0.09559  +0.15624,-0.08685  +0.15306,-0.07815  +0.14989,-0.06950  +0.14669,-0.06080  +0.14328,-0.05207  +0.13986,-0.04329  +0.13629,-0.03479  +0.13253,-0.02642  +0.12938,-0.01733  +0.12596,-0.00857  +0.12191,-0.00005  +0.11740,+0.00846  +0.11281,+0.01651  +0.10730,+0.02380  +0.10114,+0.03115  +0.09331,+0.03717  +0.08444,+0.04399  +0.07525,+0.05010  +0.06713,+0.05740  +0.05871,+0.06577  +0.04853,+0.07312  +0.03786,+0.07931  +0.02705,+0.08569  +0.01713,+0.09161  +0.00909,+0.09887  +0.00107,+0.10374  -0.00770,+0.10498  -0.01710,+0.10680  -0.02668,+0.10499  -0.03582,+0.10009  -0.04377,+0.09355  -0.04976,+0.08732  -0.05674,+0.08240  -0.06241,+0.07636  -0.06376,+0.06871  -0.06522,+0.06077  -0.06600,+0.05327  -0.06662,+0.04728  -0.06667,+0.03948  -0.06366,+0.03243  -0.06199,+0.02666  -0.06413,+0.02255  -0.06920,+0.01995  -0.07153,+0.01415  -0.07471,+0.00923  -0.08047,+0.00650  -0.08873,+0.00188  -0.09644,-0.00194  -0.10448,-0.00809  -0.11211,-0.01385  -0.11984,-0.01911  -0.12717,-0.02612  -0.13414,-0.03346  -0.13907,-0.04021  -0.14249,-0.04834  -0.14324,-0.05572  -0.14119,-0.06346  -0.13668,-0.06953  -0.12684,-0.07306  -0.11529,-0.07539  -0.10124,-0.07646  -0.08908,-0.07682  -0.07672,-0.07724  -0.06604,-0.07750  -0.05713,-0.07945  -0.04893,-0.08154  -0.04335,-0.08424 |   +0.28732,+0.00388  +0.27532,-0.00638  +0.26218,-0.01414  +0.24610,-0.01460  +0.22770,-0.01166  +0.20774,-0.00848  +0.18714,-0.00608  +0.16490,-0.00747  +0.14192,-0.00620  +0.11822,-0.00374  +0.09508,+0.00014  +0.07105,+0.00192  +0.04667,+0.00274  +0.02268,+0.00682  -0.00052,+0.01137  -0.02356,+0.01247  -0.04737,+0.01220  -0.07040,+0.01348  -0.09338,+0.01441  -0.11520,+0.01478  -0.13679,+0.01307  -0.15757,+0.01106  -0.17696,+0.01133  -0.19451,+0.01424  -0.20991,+0.00765  -0.22441,-0.00059  -0.24075,-0.00693  -0.25476,-0.01619  -0.26585,-0.02809  -0.26753,-0.04371 
Ebrachosuchus_neukami   -0.21402,+0.01512  -0.20684,+0.03050  -0.19431,+0.04184  -0.17803,+0.04713  -0.16025,+0.05065  -0.14167,+0.05248  -0.12203,+0.05427  -0.10165,+0.05655  -0.08109,+0.05847  -0.06088,+0.06037  -0.04071,+0.06266  -0.02116,+0.06468  -0.00188,+0.06790  +0.01746,+0.06756  +0.03710,+0.06644  +0.05623,+0.06524  +0.07505,+0.06271  +0.09409,+0.06014  +0.11208,+0.05670  +0.13071,+0.05411  +0.14767,+0.04854  +0.16466,+0.04190  +0.17944,+0.03299  +0.18967,+0.01830  +0.19394,-0.00075  +0.19544,-0.01846  +0.19321,-0.03317  +0.18355,-0.04418  +0.17323,-0.05495  +0.16264,-0.06505  +0.15134,-0.07343  +0.13810,-0.07701  +0.12371,-0.07997  +0.10855,-0.07985  +0.09207,-0.07625  +0.07517,-0.07417  +0.05752,-0.07118  +0.03866,-0.06737  +0.01899,-0.06493  -0.00199,-0.06515  -0.02337,-0.06218  -0.04482,-0.06085  -0.06619,-0.05587  -0.08686,-0.04908  -0.10753,-0.04236  -0.12783,-0.03401  -0.14761,-0.02723  -0.16644,-0.01939  -0.18663,-0.01396  -0.20352,-0.00247 |   -0.18233,+0.00550  -0.16831,+0.02145  -0.15152,+0.03352  -0.13277,+0.04396  -0.11433,+0.05529  -0.09543,+0.06592  -0.07572,+0.07595  -0.05528,+0.08275  -0.03488,+0.08730  -0.01526,+0.08926  +0.00280,+0.09175  +0.01902,+0.09151  +0.03404,+0.08840  +0.04991,+0.08736  +0.06623,+0.08719  +0.08224,+0.08401  +0.09799,+0.08107  +0.11447,+0.07922  +0.13108,+0.07736  +0.14647,+0.07471  +0.16168,+0.07224  +0.17555,+0.06880  +0.18720,+0.06374  +0.19504,+0.05833  +0.19248,+0.04999  +0.17968,+0.03968  +0.16250,+0.02543  +0.13979,+0.00979  +0.11609,-0.00546  +0.09210,-0.02012  +0.06751,-0.03340  +0.04318,-0.04555  +0.02002,-0.05690  -0.00166,-0.06734  -0.02212,-0.07457  -0.03963,-0.08183  -0.05426,-0.08804  -0.06559,-0.09038  -0.07516,-0.08654  -0.08491,-0.08279  -0.09529,-0.08046  -0.10421,-0.07549  -0.11137,-0.06620  -0.11851,-0.05495  -0.12768,-0.04571  -0.14106,-0.03910  -0.15373,-0.03167  -0.16435,-0.02487  -0.17801,-0.02063  -0.44693,-0.13612 |   +0.21185,+0.07066  +0.20541,+0.06069  +0.19536,+0.05515  +0.18418,+0.05257  +0.17337,+0.05052  +0.16313,+0.05119  +0.15284,+0.04808  +0.14226,+0.04862  +0.13125,+0.04960  +0.12021,+0.04765  +0.10947,+0.04870  +0.09812,+0.04951  +0.08608,+0.05037  +0.07442,+0.05117  +0.06229,+0.05121  +0.05009,+0.04762  +0.03772,+0.04605  +0.02578,+0.04626  +0.01535,+0.04331  +0.00488,+0.04505  -0.00666,+0.04577  -0.01792,+0.04664  -0.02813,+0.04838  -0.03556,+0.05297  -0.04236,+0.05298  -0.04787,+0.04832  -0.05423,+0.04675  -0.06119,+0.04857  -0.07039,+0.04873  -0.08055,+0.04676  -0.09215,+0.04384  -0.10473,+0.04058  -0.11810,+0.03712  -0.13225,+0.03417  -0.14520,+0.02676  -0.15749,+0.01888  -0.16739,+0.01150  -0.17089,+0.00187  -0.16966,-0.00905  -0.16280,-0.01788  -0.15662,-0.02741  -0.15031,-0.03586  -0.14102,-0.04063  -0.13204,-0.04587  -0.12232,-0.05059  -0.11193,-0.05218  -0.10376,-0.05713  -0.09373,-0.05757  -0.08546,-0.06243  -0.07581,-0.06380  -0.06580,-0.06448  -0.05546,-0.06597  -0.04508,-0.06462  -0.03337,-0.06178  -0.02180,-0.05887  -0.00992,-0.05553  +0.00202,-0.05599  +0.01477,-0.05687  +0.02695,-0.05772  +0.03984,-0.05862  +0.05214,-0.05943  +0.06396,-0.05967  +0.07511,-0.05770  +0.08614,-0.05799  +0.09613,-0.05502  +0.10605,-0.05665  +0.11612,-0.05790  +0.12414,-0.06269  +0.13397,-0.06292  +0.14453,-0.06366 |    ?      ?      ?      ?      ?      ?      ?      ?      ?      ?      ?      ?      ?      ?      ?      ?      ?      ?      ?      ?      ?      ?      ?      ?      ?      ?      ?      ?      ?      ?      ?      ?      ?      ?      ?      ?      ?      ?      ?      ?      ?      ?      ?      ?      ?      ?      ?      ?      ?      ?      ?      ?      ?      ?      ?      ?      ?      ?      ?      ?      ?      ?      ?      ?      ?      ?      ?      ?      ?      ?      ?    |   +0.28922,-0.05525  +0.28395,-0.05515  +0.27267,-0.04953  +0.25725,-0.04385  +0.23720,-0.03836  +0.21555,-0.02995  +0.19296,-0.01991  +0.16899,-0.01073  +0.14700,+0.00145  +0.12430,+0.01471  +0.10203,+0.02610  +0.07867,+0.03382  +0.05454,+0.04109  +0.03068,+0.04636  +0.00681,+0.04689  -0.01658,+0.04629  -0.04090,+0.04673  -0.06455,+0.04547  -0.08772,+0.04071  -0.10954,+0.03416  -0.13156,+0.02802  -0.15229,+0.01979  -0.17207,+0.01177  -0.18992,+0.00132  -0.20510,-0.01113  -0.21840,-0.02246  -0.22586,-0.03964  -0.23454,-0.05717  -0.23977,-0.07631  -0.23424,-0.09794 
Leptosuchus_crosbiensis   -0.21505,+0.01223  -0.20424,+0.02366  -0.18684,+0.03294  -0.16907,+0.04271  -0.15161,+0.05281  -0.13468,+0.06230  -0.11543,+0.06593  -0.09512,+0.06811  -0.07507,+0.07046  -0.05584,+0.06915  -0.03774,+0.06462  -0.02277,+0.05529  -0.00487,+0.05622  +0.01455,+0.05583  +0.03496,+0.05620  +0.05522,+0.05710  +0.07542,+0.05830  +0.09566,+0.05935  +0.11482,+0.05812  +0.13436,+0.05647  +0.15211,+0.05191  +0.16917,+0.04449  +0.18354,+0.03352  +0.19461,+0.01925  +0.19702,+0.00025  +0.20025,-0.01603  +0.19314,-0.02891  +0.18584,-0.04274  +0.17512,-0.05323  +0.16294,-0.06198  +0.15078,-0.07048  +0.13712,-0.07383  +0.12174,-0.07359  +0.10550,-0.07265  +0.08806,-0.07009  +0.07065,-0.06891  +0.05247,-0.06941  +0.03322,-0.06891  +0.01333,-0.06806  -0.00753,-0.06568  -0.02893,-0.06388  -0.05011,-0.06213  -0.07136,-0.05815  -0.09237,-0.05597  -0.11239,-0.04998  -0.13191,-0.04174  -0.15012,-0.03260  -0.16786,-0.02280  -0.18621,-0.01168  -0.20475,-0.00155 |    ?      ?      ?      ?      ?      ?      ?      ?      ?      ?      ?      ?      ?      ?      ?      ?      ?      ?      ?      ?      ?      ?      ?      ?      ?      ?      ?      ?      ?      ?      ?      ?      ?      ?      ?      ?      ?      ?      ?      ?      ?      ?      ?      ?      ?      ?      ?      ?      ?      ?    |   +0.19727,+0.05984  +0.19753,+0.05127  +0.19096,+0.04611  +0.18095,+0.04274  +0.17180,+0.03629  +0.16194,+0.03127  +0.15003,+0.02809  +0.13832,+0.02392  +0.12630,+0.02076  +0.11527,+0.01694  +0.10548,+0.01792  +0.09650,+0.02373  +0.08504,+0.02373  +0.07315,+0.02541  +0.05999,+0.02490  +0.04595,+0.02370  +0.03190,+0.02251  +0.01805,+0.02136  +0.00504,+0.02049  -0.00746,+0.02025  -0.02077,+0.01970  -0.03385,+0.02084  -0.04692,+0.02024  -0.05888,+0.02183  -0.07009,+0.02094  -0.08090,+0.02328  -0.09077,+0.02366  -0.10035,+0.02377  -0.11096,+0.02778  -0.12225,+0.02816  -0.13428,+0.02921  -0.14603,+0.02825  -0.15747,+0.03032  -0.16889,+0.03174  -0.17821,+0.03193  -0.18426,+0.02849  -0.18686,+0.02287  -0.18556,+0.01602  -0.18112,+0.00919  -0.17144,+0.00738  -0.16308,+0.00002  -0.15367,-0.00704  -0.14430,-0.01395  -0.13355,-0.01730  -0.12091,-0.01877  -0.10775,-0.02045  -0.09536,-0.02229  -0.08215,-0.02168  -0.06977,-0.02069  -0.05798,-0.02359  -0.04652,-0.02683  -0.03612,-0.03254  -0.02507,-0.03406  -0.01237,-0.03372  -0.00023,-0.03490  +0.01168,-0.03869  +0.02246,-0.04419  +0.03477,-0.04513  +0.04652,-0.04644  +0.05883,-0.04509  +0.07057,-0.04419  +0.08171,-0.04423  +0.09180,-0.04762  +0.10232,-0.04611  +0.11328,-0.04520  +0.12418,-0.04409  +0.13489,-0.04141  +0.14510,-0.04268  +0.15597,-0.04417  +0.16717,-0.04533 |   +0.04799,-0.16165  +0.12935,-0.13016  +0.12969,-0.12034  +0.13056,-0.11035  +0.12920,-0.09977  +0.12713,-0.08926  +0.12619,-0.07857  +0.12413,-0.06787  +0.12135,-0.05707  +0.11996,-0.04594  +0.11874,-0.03518  +0.11651,-0.02454  +0.11358,-0.01341  +0.11083,-0.00247  +0.10751,+0.00840  +0.10417,+0.01938  +0.10139,+0.02992  +0.09812,+0.03996  +0.09627,+0.05055  +0.09255,+0.06043  +0.08791,+0.07058  +0.08199,+0.07944  +0.07582,+0.08771  +0.06896,+0.09606  +0.06068,+0.10346  +0.05122,+0.10878  +0.04066,+0.11295  +0.03006,+0.11570  +0.01928,+0.11733  +0.00883,+0.11808  -0.00105,+0.11807  -0.01163,+0.11645  -0.02208,+0.11163  -0.03254,+0.10599  -0.04221,+0.10135  -0.04796,+0.09476  -0.05393,+0.08857  -0.05742,+0.08050  -0.05833,+0.07288  -0.05759,+0.06519  -0.05504,+0.05810  -0.05295,+0.05229  -0.05115,+0.04432  -0.05312,+0.03620  -0.05683,+0.02913  -0.06019,+0.02165  -0.06222,+0.01339  -0.06560,+0.00554  -0.07243,+0.00052  -0.07883,-0.00528  -0.08508,-0.01393  -0.08656,-0.02310  -0.09236,-0.03149  -0.10046,-0.03624  -0.11007,-0.03710  -0.11818,-0.04452  -0.12773,-0.05125  -0.13504,-0.05686  -0.13890,-0.06492  -0.14398,-0.06747  -0.14142,-0.07273  -0.13944,-0.07935  -0.13145,-0.08318  -0.12077,-0.08501  -0.10731,-0.08596  -0.09556,-0.08511  -0.08331,-0.08668  -0.07241,-0.08795  -0.06317,-0.08924  -0.05495,-0.09105  -0.04973,-0.09412 |   +0.29811,+0.01061  +0.28479,-0.00682  +0.26421,-0.01398  +0.24197,-0.02107  +0.22069,-0.02783  +0.19965,-0.02729  +0.18032,-0.01709  +0.16042,-0.00658  +0.13824,-0.00600  +0.11510,-0.00532  +0.09337,+0.00103  +0.07037,+0.00166  +0.04774,+0.00872  +0.02494,+0.01523  +0.00263,+0.02108  -0.01975,+0.02165  -0.04198,+0.02876  -0.06426,+0.03440  -0.08751,+0.03404  -0.10998,+0.03422  -0.13221,+0.03257  -0.15293,+0.02539  -0.17407,+0.02557  -0.19363,+0.01821  -0.21274,+0.01169  -0.22750,+0.00031  -0.24050,-0.01577  -0.25065,-0.03497  -0.26210,-0.05315  -0.25699,-0.07759 
Leptosuchus_studeri   -0.21258,+0.02093  -0.20718,+0.03448  -0.19339,+0.03761  -0.17823,+0.04337  -0.16093,+0.04512  -0.14232,+0.04506  -0.12224,+0.04505  -0.10103,+0.04440  -0.07954,+0.04474  -0.05849,+0.04131  -0.03700,+0.04090  -0.01603,+0.04034  +0.00477,+0.03672  +0.02535,+0.03312  +0.04592,+0.03008  +0.06590,+0.03118  +0.08537,+0.03546  +0.10436,+0.04139  +0.12288,+0.04351  +0.14217,+0.04145  +0.16002,+0.03954  +0.17762,+0.04315  +0.19335,+0.04152  +0.20576,+0.03578  +0.21119,+0.02547  +0.20571,+0.01153  +0.19809,-0.00490  +0.18829,-0.02019  +0.17358,-0.03005  +0.15865,-0.03962  +0.14128,-0.04608  +0.12404,-0.05165  +0.10744,-0.05826  +0.09030,-0.05717  +0.07252,-0.05438  +0.05523,-0.05788  +0.03691,-0.05679  +0.01727,-0.05505  -0.00333,-0.05577  -0.02494,-0.05362  -0.04692,-0.05008  -0.06869,-0.04640  -0.09071,-0.04270  -0.11215,-0.03910  -0.13306,-0.03563  -0.15290,-0.03204  -0.17016,-0.02579  -0.18624,-0.01979  -0.19983,-0.00923  -0.21138,+0.00265 |   -0.18831,-0.00719  -0.18423,+0.00024  -0.17788,+0.00887  -0.16944,+0.01795  -0.15839,+0.02794  -0.14433,+0.03648  -0.12799,+0.04590  -0.10984,+0.05470  -0.09037,+0.06222  -0.07021,+0.06748  -0.05068,+0.07156  -0.03218,+0.07328  -0.01394,+0.07212  +0.00545,+0.06880  +0.02611,+0.06490  +0.04672,+0.05880  +0.06716,+0.05098  +0.08808,+0.04372  +0.10918,+0.03738  +0.12977,+0.02969  +0.14973,+0.02112  +0.16830,+0.01219  +0.18541,+0.00291  +0.19860,-0.00660  +0.20264,-0.01679  +0.19671,-0.02634  +0.18548,-0.03715  +0.16896,-0.04934  +0.15169,-0.06207  +0.13412,-0.07488  +0.11527,-0.08644  +0.09616,-0.09692  +0.07785,-0.10646  +0.06030,-0.11456  +0.04256,-0.11940  +0.02564,-0.12144  +0.00926,-0.12083  -0.00478,-0.11704  -0.01943,-0.10862  -0.03485,-0.09847  -0.05123,-0.08848  -0.06824,-0.07734  -0.08637,-0.06626  -0.10533,-0.05601  -0.12407,-0.04849  -0.14208,-0.04234  -0.15697,-0.03619  -0.16751,-0.03177  -0.17798,-0.02546  -0.24683,-0.03327 |   +0.20102,+0.02974  +0.19492,+0.02395  +0.18577,+0.01974  +0.17463,+0.01843  +0.16328,+0.01912  +0.15248,+0.01753  +0.14059,+0.01689  +0.12877,+0.01955  +0.11637,+0.02006  +0.10403,+0.02308  +0.09190,+0.02409  +0.07895,+0.02461  +0.06558,+0.02524  +0.05277,+0.02353  +0.03940,+0.02083  +0.02534,+0.02122  +0.01158,+0.01943  -0.00219,+0.02058  -0.01533,+0.02099  -0.02789,+0.02126  -0.04137,+0.02060  -0.05449,+0.01928  -0.06774,+0.02103  -0.08022,+0.02123  -0.09165,+0.02174  -0.10264,+0.02253  -0.11204,+0.02444  -0.12099,+0.02783  -0.13151,+0.03166  -0.14003,+0.03788  -0.14837,+0.04464  -0.15667,+0.04910  -0.16538,+0.05007  -0.17303,+0.05176  -0.17752,+0.04671  -0.18159,+0.03920  -0.18400,+0.03105  -0.18054,+0.02176  -0.17353,+0.01077  -0.16374,+0.00213  -0.15361,-0.00562  -0.14450,-0.01284  -0.13383,-0.01504  -0.12270,-0.01508  -0.11069,-0.01777  -0.09782,-0.01909  -0.08579,-0.02048  -0.07347,-0.01822  -0.06138,-0.01945  -0.04959,-0.02271  -0.03746,-0.02330  -0.02534,-0.02565  -0.01392,-0.02879  -0.00087,-0.02946  +0.01146,-0.03230  +0.02456,-0.03295  +0.03715,-0.03583  +0.05027,-0.03622  +0.06261,-0.03726  +0.07493,-0.04007  +0.08673,-0.04024  +0.09841,-0.04068  +0.10957,-0.04086  +0.12008,-0.03928  +0.13022,-0.04196  +0.14028,-0.04669  +0.15134,-0.04943  +0.16241,-0.04987  +0.17418,-0.05032  +0.18645,-0.05079 |   +0.06868,-0.12984  +0.14179,-0.10554  +0.13923,-0.09832  +0.13958,-0.09044  +0.13696,-0.08235  +0.13638,-0.07382  +0.13681,-0.06509  +0.13538,-0.05622  +0.13283,-0.04709  +0.13008,-0.03772  +0.12736,-0.02848  +0.12459,-0.01908  +0.12164,-0.00904  +0.11871,+0.00090  +0.11573,+0.01103  +0.11270,+0.02132  +0.10982,+0.03113  +0.10700,+0.04068  +0.10416,+0.05033  +0.10147,+0.05948  +0.09578,+0.06741  +0.08829,+0.07350  +0.08116,+0.07970  +0.07522,+0.08777  +0.06704,+0.09411  +0.05904,+0.09970  +0.04911,+0.10150  +0.03910,+0.10229  +0.02963,+0.10550  +0.02027,+0.10652  +0.01168,+0.10714  +0.00332,+0.10913  -0.00453,+0.10487  -0.01250,+0.09747  -0.01916,+0.08805  -0.02371,+0.07937  -0.02410,+0.06905  -0.02484,+0.05725  -0.02709,+0.04692  -0.02876,+0.03677  -0.03291,+0.02821  -0.03494,+0.02068  -0.03853,+0.01036  -0.04320,+0.00107  -0.04853,-0.00567  -0.05347,-0.01136  -0.06036,-0.01323  -0.06820,-0.01248  -0.07628,-0.01201  -0.08424,-0.01267  -0.09460,-0.01330  -0.10283,-0.01583  -0.11211,-0.01492  -0.11989,-0.01659  -0.12596,-0.02220  -0.13221,-0.03035  -0.13887,-0.03827  -0.14433,-0.04487  -0.14916,-0.05193  -0.14837,-0.05955  -0.14586,-0.06875  -0.14557,-0.07703  -0.13902,-0.08218  -0.13044,-0.08672  -0.11920,-0.09005  -0.10931,-0.09306  -0.09916,-0.09515  -0.09010,-0.09418  -0.08280,-0.09549  -0.07730,-0.10110  -0.07292,-0.10749 |   +0.30137,-0.01191  +0.28393,-0.01478  +0.26445,-0.01842  +0.24322,-0.01707  +0.22113,-0.01546  +0.19934,-0.00889  +0.17677,-0.00705  +0.15412,-0.00038  +0.13034,+0.00079  +0.10622,+0.00139  +0.08304,+0.00407  +0.06015,+0.01068  +0.03606,+0.01137  +0.01183,+0.01289  -0.01143,+0.01227  -0.03384,+0.00901  -0.05673,+0.01246  -0.07890,+0.01649  -0.10026,+0.02257  -0.12104,+0.02375  -0.14070,+0.02730  -0.15941,+0.02208  -0.17801,+0.02354  -0.19545,+0.01678  -0.21270,+0.00880  -0.22857,+0.00096  -0.24304,-0.01059  -0.25556,-0.02343  -0.26063,-0.04177  -0.26235,-0.06382 
Machaeroprosopus_andersoni    ?      ?      ?      ?      ?      ?      ?      ?      ?      ?      ?      ?      ?      ?      ?      ?      ?      ?      ?      ?      ?      ?      ?      ?      ?      ?      ?      ?      ?      ?      ?      ?      ?      ?      ?      ?      ?      ?      ?      ?      ?      ?      ?      ?      ?      ?      ?      ?      ?      ?    |    ?      ?      ?      ?      ?      ?      ?      ?      ?      ?      ?      ?      ?      ?      ?      ?      ?      ?      ?      ?      ?      ?      ?      ?      ?      ?      ?      ?      ?      ?      ?      ?      ?      ?      ?      ?      ?      ?      ?      ?      ?      ?      ?      ?      ?      ?      ?      ?      ?      ?    |    ?      ?      ?      ?      ?      ?      ?      ?      ?      ?      ?      ?      ?      ?      ?      ?      ?      ?      ?      ?      ?      ?      ?      ?      ?      ?      ?      ?      ?      ?      ?      ?      ?      ?      ?      ?      ?      ?      ?      ?      ?      ?      ?      ?      ?      ?      ?      ?      ?      ?      ?      ?      ?      ?      ?      ?      ?      ?      ?      ?      ?      ?      ?      ?      ?      ?      ?      ?      ?      ?    |    ?      ?      ?      ?      ?      ?      ?      ?      ?      ?      ?      ?      ?      ?      ?      ?      ?      ?      ?      ?      ?      ?      ?      ?      ?      ?      ?      ?      ?      ?      ?      ?      ?      ?      ?      ?      ?      ?      ?      ?      ?      ?      ?      ?      ?      ?      ?      ?      ?      ?      ?      ?      ?      ?      ?      ?      ?      ?      ?      ?      ?      ?      ?      ?      ?      ?      ?      ?      ?      ?      ?    |    ?      ?      ?      ?      ?      ?      ?      ?      ?      ?      ?      ?      ?      ?      ?      ?      ?      ?      ?      ?      ?      ?      ?      ?      ?      ?      ?      ?      ?      ?    
Machaeroprosopus_buceros   -0.20018,+0.02264  -0.18802,+0.03848  -0.16993,+0.04538  -0.15149,+0.05070  -0.13254,+0.05258  -0.11360,+0.05363  -0.09422,+0.05478  -0.07475,+0.05944  -0.05522,+0.06466  -0.03586,+0.06979  -0.01751,+0.07743  +0.00018,+0.08540  +0.01796,+0.09328  +0.03531,+0.10011  +0.05363,+0.10339  +0.07098,+0.10760  +0.08758,+0.11149  +0.10400,+0.10987  +0.11946,+0.10615  +0.13478,+0.10175  +0.14553,+0.08912  +0.15978,+0.07585  +0.17253,+0.05950  +0.18107,+0.03767  +0.18510,+0.01325  +0.18154,-0.00842  +0.17005,-0.02574  +0.15612,-0.04177  +0.14138,-0.05595  +0.12820,-0.07059  +0.11138,-0.07891  +0.09528,-0.08724  +0.07847,-0.09464  +0.06202,-0.10134  +0.04574,-0.10477  +0.03023,-0.10771  +0.01408,-0.10738  -0.00273,-0.10795  -0.02018,-0.10734  -0.03831,-0.10424  -0.05649,-0.09933  -0.07493,-0.09637  -0.09346,-0.09314  -0.11077,-0.08680  -0.12713,-0.07766  -0.14172,-0.06431  -0.15488,-0.04934  -0.16940,-0.03498  -0.18197,-0.01700  -0.19685,-0.00020 |    ?      ?      ?      ?      ?      ?      ?      ?      ?      ?      ?      ?      ?      ?      ?      ?      ?      ?      ?      ?      ?      ?      ?      ?      ?      ?      ?      ?      ?      ?      ?      ?      ?      ?      ?      ?      ?      ?      ?      ?      ?      ?      ?      ?      ?      ?      ?      ?      ?      ?    |   +0.19582,+0.04062  +0.18783,+0.03514  +0.17811,+0.03162  +0.16800,+0.03000  +0.15863,+0.02851  +0.15047,+0.02885  +0.14295,+0.03431  +0.13441,+0.03997  +0.12557,+0.04587  +0.11575,+0.05053  +0.10546,+0.05277  +0.09420,+0.05428  +0.08206,+0.05489  +0.07007,+0.05533  +0.05730,+0.05590  +0.04400,+0.05584  +0.03097,+0.05537  +0.01839,+0.05426  +0.00680,+0.05338  -0.00425,+0.05371  -0.01583,+0.05490  -0.02702,+0.05486  -0.03771,+0.05146  -0.04801,+0.04928  -0.05765,+0.04571  -0.06740,+0.04310  -0.07578,+0.03972  -0.08447,+0.03852  -0.09498,+0.03744  -0.10563,+0.03574  -0.11697,+0.03346  -0.12848,+0.03151  -0.14006,+0.02959  -0.15125,+0.02556  -0.16171,+0.02094  -0.16942,+0.01435  -0.17334,+0.00613  -0.17326,-0.00297  -0.16929,-0.01277  -0.16312,-0.02063  -0.15470,-0.02584  -0.14562,-0.02972  -0.13640,-0.03321  -0.12733,-0.03621  -0.11812,-0.04041  -0.10816,-0.04211  -0.09829,-0.04211  -0.08727,-0.04157  -0.07661,-0.04088  -0.06579,-0.04004  -0.05506,-0.03951  -0.04402,-0.03914  -0.03313,-0.03905  -0.02104,-0.04060  -0.00922,-0.04232  +0.00319,-0.04396  +0.01538,-0.04543  +0.02783,-0.04793  +0.03964,-0.05041  +0.05195,-0.05305  +0.06365,-0.05538  +0.07520,-0.05767  +0.08644,-0.05975  +0.09737,-0.06222  +0.10818,-0.06508  +0.11911,-0.06709  +0.13009,-0.06930  +0.14004,-0.07251  +0.15030,-0.07567  +0.16095,-0.07805 |   +0.07546,-0.16483  +0.14158,-0.13695  +0.13878,-0.12572  +0.13435,-0.11473  +0.12959,-0.10296  +0.12460,-0.09144  +0.12078,-0.07958  +0.11742,-0.06747  +0.11343,-0.05543  +0.10842,-0.04384  +0.10232,-0.03328  +0.09820,-0.02192  +0.09530,-0.00949  +0.09348,+0.00289  +0.09051,+0.01514  +0.08914,+0.02771  +0.08912,+0.03977  +0.08900,+0.05153  +0.08934,+0.06338  +0.08985,+0.07460  +0.08660,+0.08571  +0.08424,+0.09636  +0.08168,+0.10617  +0.07628,+0.11494  +0.07237,+0.12419  +0.06573,+0.13032  +0.05827,+0.13529  +0.05002,+0.13728  +0.04156,+0.13800  +0.03386,+0.13769  +0.02762,+0.13232  +0.02002,+0.12489  +0.00979,+0.11725  -0.00026,+0.10719  -0.00801,+0.09500  -0.01413,+0.08455  -0.02094,+0.07493  -0.02792,+0.06611  -0.02961,+0.05745  -0.02931,+0.04919  -0.02656,+0.04265  -0.02803,+0.03773  -0.03593,+0.03273  -0.04652,+0.02993  -0.05537,+0.02625  -0.06182,+0.01773  -0.06913,+0.00889  -0.07956,+0.00456  -0.08874,-0.00063  -0.09613,-0.00637  -0.10051,-0.01561  -0.09968,-0.02399  -0.10487,-0.03079  -0.11266,-0.03488  -0.12099,-0.03751  -0.12795,-0.04306  -0.13219,-0.05125  -0.13536,-0.05854  -0.13556,-0.06744  -0.13391,-0.07541  -0.12922,-0.08334  -0.12579,-0.09054  -0.12006,-0.09431  -0.11205,-0.09155  -0.09977,-0.08853  -0.08773,-0.08597  -0.07449,-0.08313  -0.06214,-0.08177  -0.05140,-0.08055  -0.04140,-0.08159  -0.03418,-0.08336 |   +0.30509,-0.00707  +0.28585,-0.01263  +0.26493,-0.01031  +0.24264,-0.00957  +0.22081,-0.00989  +0.19904,-0.00983  +0.17827,-0.00962  +0.15637,-0.00853  +0.13386,-0.00558  +0.11190,-0.00078  +0.09084,+0.00552  +0.06799,+0.00717  +0.04524,+0.00852  +0.02232,+0.01000  +0.00044,+0.00955  -0.02115,+0.00918  -0.04281,+0.01221  -0.06355,+0.01608  -0.08461,+0.01981  -0.10528,+0.02168  -0.12558,+0.02583  -0.14608,+0.02455  -0.16564,+0.02013  -0.18593,+0.01439  -0.20568,+0.00736  -0.22346,-0.00155  -0.24178,-0.01258  -0.25836,-0.02636  -0.27280,-0.04249  -0.28557,-0.05601 
Machaeroprosopus_jablonskiae    ?      ?      ?      ?      ?      ?      ?      ?      ?      ?      ?      ?      ?      ?      ?      ?      ?      ?      ?      ?      ?      ?      ?      ?      ?      ?      ?      ?      ?      ?      ?      ?      ?      ?      ?      ?      ?      ?      ?      ?      ?      ?      ?      ?      ?      ?      ?      ?      ?      ?    |    ?      ?      ?      ?      ?      ?      ?      ?      ?      ?      ?      ?      ?      ?      ?      ?      ?      ?      ?      ?      ?      ?      ?      ?      ?      ?      ?      ?      ?      ?      ?      ?      ?      ?      ?      ?      ?      ?      ?      ?      ?      ?      ?      ?      ?      ?      ?      ?      ?      ?    |   +0.19851,+0.06525  +0.18987,+0.05927  +0.18032,+0.05590  +0.17032,+0.05704  +0.16034,+0.05797  +0.15098,+0.06002  +0.14053,+0.06104  +0.13031,+0.06364  +0.11996,+0.06639  +0.10908,+0.06698  +0.09866,+0.06808  +0.08783,+0.06921  +0.07636,+0.06982  +0.06525,+0.07105  +0.05351,+0.07212  +0.04130,+0.07228  +0.02941,+0.07196  +0.01800,+0.07294  +0.00749,+0.07330  -0.00252,+0.07228  -0.01303,+0.07324  -0.02339,+0.07116  -0.03380,+0.07002  -0.04327,+0.06836  -0.05235,+0.06602  -0.06128,+0.06478  -0.06868,+0.06183  -0.07624,+0.06126  -0.08442,+0.05806  -0.09292,+0.05458  -0.10264,+0.05339  -0.11189,+0.05092  -0.11935,+0.04427  -0.12895,+0.03946  -0.13768,+0.03171  -0.14459,+0.02151  -0.15048,+0.01145  -0.15062,-0.00015  -0.14787,-0.01307  -0.14245,-0.02342  -0.13634,-0.03208  -0.12924,-0.03880  -0.12394,-0.04593  -0.11736,-0.05056  -0.11002,-0.05505  -0.10248,-0.05996  -0.09469,-0.06333  -0.08591,-0.06547  -0.07766,-0.06926  -0.06880,-0.07143  -0.06073,-0.07552  -0.05149,-0.07689  -0.04224,-0.07869  -0.03205,-0.08199  -0.02153,-0.08319  -0.01029,-0.08439  +0.00085,-0.08526  +0.01261,-0.08488  +0.02380,-0.08530  +0.03566,-0.08501  +0.04707,-0.08376  +0.05829,-0.08416  +0.06923,-0.08374  +0.08007,-0.08433  +0.09067,-0.08563  +0.10072,-0.08826  +0.11073,-0.08898  +0.11963,-0.08679  +0.12864,-0.08371  +0.13827,-0.08498 |    ?      ?      ?      ?      ?      ?      ?      ?      ?      ?      ?      ?      ?      ?      ?      ?      ?      ?      ?      ?      ?      ?      ?      ?      ?      ?      ?      ?      ?      ?      ?      ?      ?      ?      ?      ?      ?      ?      ?      ?      ?      ?      ?      ?      ?      ?      ?      ?      ?      ?      ?      ?      ?      ?      ?      ?      ?      ?      ?      ?      ?      ?      ?      ?      ?      ?      ?      ?      ?      ?      ?    |    ?      ?      ?      ?      ?      ?      ?      ?      ?      ?      ?      ?      ?      ?      ?      ?      ?      ?      ?      ?      ?      ?      ?      ?      ?      ?      ?      ?      ?      ?    
Machaeroprosopus_lottorum   -0.21330,+0.01116  -0.20533,+0.02754  -0.19055,+0.03849  -0.17390,+0.04674  -0.15582,+0.05185  -0.13740,+0.05560  -0.11799,+0.05648  -0.09780,+0.05563  -0.07742,+0.05522  -0.05736,+0.05434  -0.03725,+0.05342  -0.01773,+0.05200  +0.00185,+0.05285  +0.02114,+0.05586  +0.04052,+0.06088  +0.05994,+0.06404  +0.07941,+0.06635  +0.09894,+0.06694  +0.11724,+0.06875  +0.13558,+0.07084  +0.15168,+0.07081  +0.16613,+0.06279  +0.17894,+0.04995  +0.19177,+0.03544  +0.20081,+0.02083  +0.19496,+0.00525  +0.18547,-0.01204  +0.17396,-0.02944  +0.16107,-0.04523  +0.14718,-0.05939  +0.13313,-0.07207  +0.11675,-0.07920  +0.09922,-0.08517  +0.08168,-0.08997  +0.06377,-0.09134  +0.04645,-0.08996  +0.02879,-0.08713  +0.01034,-0.08569  -0.00734,-0.07904  -0.02590,-0.07079  -0.04375,-0.05982  -0.06370,-0.05423  -0.08379,-0.04800  -0.10102,-0.03694  -0.11988,-0.03016  -0.13833,-0.02402  -0.15658,-0.02469  -0.17426,-0.02409  -0.19143,-0.01812  -0.20619,-0.00724 |   -0.19481,+0.00993  -0.18534,+0.02096  -0.17447,+0.03164  -0.16229,+0.04241  -0.14897,+0.05228  -0.13377,+0.05992  -0.11615,+0.06472  -0.09708,+0.06845  -0.07752,+0.07242  -0.05794,+0.07631  -0.03879,+0.07938  -0.01996,+0.08031  -0.00184,+0.07902  +0.01677,+0.07508  +0.03611,+0.07015  +0.05550,+0.06448  +0.07458,+0.05745  +0.09402,+0.05159  +0.11316,+0.04548  +0.13190,+0.03839  +0.15042,+0.03127  +0.16795,+0.02386  +0.18415,+0.01554  +0.19695,+0.00678  +0.20122,-0.00030  +0.19446,-0.00573  +0.18359,-0.01306  +0.16972,-0.02335  +0.15494,-0.03348  +0.13887,-0.04248  +0.12242,-0.05154  +0.10606,-0.06031  +0.09115,-0.06983  +0.07387,-0.07295  +0.05528,-0.07391  +0.03673,-0.07177  +0.01804,-0.06986  +0.00131,-0.06874  -0.01586,-0.06600  -0.03337,-0.06209  -0.05066,-0.05562  -0.06804,-0.04756  -0.08610,-0.03919  -0.10422,-0.03034  -0.12149,-0.02154  -0.14005,-0.01621  -0.15740,-0.01197  -0.17223,-0.00973  -0.18672,-0.00650  -0.34182,-0.08478 |   +0.19143,+0.09072  +0.17986,+0.08200  +0.17157,+0.07239  +0.16190,+0.07089  +0.15259,+0.07314  +0.14471,+0.06769  +0.13396,+0.06595  +0.12228,+0.06673  +0.11074,+0.06417  +0.09988,+0.06654  +0.09124,+0.06212  +0.08207,+0.06571  +0.07200,+0.06788  +0.06601,+0.07565  +0.05532,+0.07770  +0.04318,+0.08034  +0.03135,+0.08138  +0.02069,+0.07875  +0.01164,+0.08145  +0.00403,+0.07704  -0.00504,+0.08002  -0.01467,+0.07577  -0.02596,+0.07337  -0.03576,+0.06828  -0.04555,+0.06269  -0.05637,+0.06045  -0.06483,+0.05565  -0.07311,+0.05290  -0.08297,+0.05390  -0.09188,+0.05061  -0.10103,+0.05362  -0.11056,+0.05064  -0.12144,+0.04824  -0.13255,+0.04468  -0.14194,+0.03708  -0.14766,+0.02530  -0.15079,+0.01191  -0.15134,-0.00204  -0.14651,-0.01630  -0.14224,-0.02789  -0.13506,-0.03555  -0.12753,-0.04106  -0.11914,-0.04296  -0.11356,-0.04807  -0.10635,-0.04858  -0.10282,-0.05477  -0.09569,-0.05674  -0.08648,-0.05873  -0.07715,-0.06108  -0.06776,-0.06114  -0.06057,-0.06661  -0.05206,-0.07161  -0.04253,-0.07449  -0.03130,-0.07704  -0.02010,-0.07951  -0.00824,-0.08213  +0.00355,-0.08476  +0.01574,-0.08747  +0.02733,-0.09006  +0.03929,-0.09271  +0.05046,-0.09516  +0.06123,-0.09755  +0.07104,-0.09982  +0.08051,-0.09684  +0.09060,-0.09799  +0.10125,-0.10029  +0.11238,-0.10276  +0.12298,-0.10512  +0.13395,-0.10754  +0.14503,-0.11000 |   +0.07111,-0.17241  +0.14640,-0.13541  +0.14039,-0.12569  +0.13368,-0.11631  +0.12751,-0.10592  +0.12376,-0.09459  +0.11748,-0.08452  +0.11386,-0.07295  +0.10994,-0.06098  +0.10598,-0.04889  +0.10214,-0.03722  +0.09830,-0.02556  +0.09429,-0.01336  +0.09058,-0.00148  +0.08803,+0.01068  +0.08806,+0.02333  +0.08726,+0.03546  +0.08726,+0.04743  +0.08737,+0.05956  +0.08897,+0.07114  +0.08722,+0.08300  +0.08570,+0.09421  +0.08289,+0.10448  +0.07670,+0.11385  +0.06894,+0.12290  +0.06043,+0.13034  +0.05040,+0.13590  +0.04106,+0.14095  +0.03101,+0.14281  +0.02112,+0.14226  +0.01191,+0.14044  +0.00256,+0.13533  -0.00664,+0.12726  -0.01414,+0.11531  -0.01975,+0.10166  -0.02113,+0.08865  -0.02757,+0.07739  -0.02922,+0.06388  -0.02847,+0.05203  -0.02566,+0.04104  -0.02483,+0.03125  -0.02545,+0.02416  -0.03254,+0.01676  -0.04077,+0.00980  -0.04837,+0.00508  -0.05857,+0.00552  -0.06910,+0.00674  -0.07515,+0.00506  -0.07334,-0.00072  -0.06925,-0.00646  -0.07501,-0.01035  -0.08412,-0.01095  -0.09540,-0.00910  -0.10497,-0.01477  -0.11540,-0.02121  -0.12357,-0.03225  -0.12809,-0.04605  -0.13372,-0.05748  -0.13992,-0.06974  -0.14460,-0.07930  -0.14618,-0.08798  -0.14261,-0.09293  -0.13151,-0.09296  -0.11812,-0.09612  -0.10136,-0.09527  -0.08723,-0.09144  -0.07217,-0.09308  -0.05905,-0.09528  -0.04852,-0.09506  -0.04048,-0.09181  -0.03615,-0.09260 |   +0.30970,+0.01043  +0.28763,-0.00527  +0.26476,-0.01193  +0.24315,-0.01784  +0.22336,-0.01277  +0.20383,-0.01436  +0.18787,-0.00469  +0.16816,-0.00026  +0.14559,-0.00186  +0.12280,+0.00219  +0.09929,+0.00172  +0.07400,+0.00003  +0.04932,+0.00429  +0.02432,+0.00289  +0.00154,+0.00870  -0.02073,+0.01173  -0.04199,+0.01057  -0.05902,+0.02098  -0.07759,+0.02930  -0.09808,+0.02908  -0.11973,+0.02761  -0.14144,+0.02532  -0.16102,+0.03010  -0.18036,+0.02650  -0.19756,+0.01660  -0.21019,+0.00060  -0.22992,-0.01287  -0.25109,-0.02807  -0.27318,-0.04354  -0.28795,-0.06688 
Machaeroprosopus_mccauleyi   -0.20322,+0.02258  -0.19406,+0.03682  -0.18020,+0.04611  -0.16566,+0.05286  -0.15037,+0.05706  -0.13457,+0.05961  -0.11789,+0.06188  -0.10007,+0.06172  -0.08176,+0.06328  -0.06332,+0.06627  -0.04426,+0.06770  -0.02523,+0.06857  -0.00575,+0.06938  +0.01380,+0.07020  +0.03375,+0.07137  +0.05329,+0.07278  +0.07270,+0.07376  +0.09203,+0.07441  +0.11029,+0.07389  +0.12885,+0.07282  +0.14546,+0.06681  +0.16233,+0.05881  +0.17681,+0.04689  +0.19023,+0.03335  +0.19751,+0.01797  +0.19111,+0.00184  +0.18176,-0.01563  +0.17165,-0.03334  +0.16015,-0.04885  +0.14617,-0.06119  +0.13027,-0.07063  +0.11365,-0.07648  +0.09515,-0.07719  +0.07607,-0.07741  +0.05650,-0.07863  +0.03747,-0.08003  +0.01801,-0.07980  -0.00191,-0.07906  -0.02141,-0.07464  -0.04178,-0.07550  -0.06209,-0.07645  -0.08143,-0.07733  -0.09994,-0.07287  -0.11777,-0.06817  -0.13470,-0.06306  -0.14926,-0.05500  -0.15851,-0.04132  -0.16880,-0.02719  -0.18281,-0.01397  -0.19528,+0.00244 |   -0.18674,+0.01674  -0.17571,+0.02697  -0.16261,+0.03610  -0.14843,+0.04670  -0.13372,+0.05850  -0.11823,+0.07060  -0.10075,+0.08167  -0.08358,+0.09266  -0.06703,+0.10300  -0.04950,+0.10832  -0.03228,+0.11091  -0.01594,+0.10980  -0.00092,+0.10367  +0.01555,+0.09730  +0.03391,+0.09216  +0.05229,+0.08522  +0.07198,+0.08108  +0.09263,+0.07800  +0.11330,+0.07359  +0.13344,+0.06788  +0.15270,+0.06022  +0.16999,+0.05026  +0.18600,+0.03986  +0.19747,+0.02809  +0.20036,+0.01751  +0.19196,+0.00885  +0.17865,-0.00173  +0.16125,-0.01497  +0.14245,-0.02805  +0.12175,-0.03909  +0.10031,-0.04952  +0.07863,-0.05863  +0.05835,-0.06851  +0.03837,-0.07610  +0.01872,-0.08094  +0.00053,-0.08429  -0.01584,-0.08714  -0.02846,-0.08973  -0.04061,-0.08461  -0.05357,-0.07794  -0.06700,-0.07074  -0.07991,-0.06093  -0.09367,-0.05087  -0.10860,-0.04168  -0.12516,-0.03608  -0.14178,-0.02923  -0.15744,-0.02314  -0.16989,-0.01630  -0.18200,-0.00754  -0.30092,-0.07697 |   +0.20488,+0.07360  +0.19832,+0.06452  +0.18846,+0.05921  +0.17819,+0.05517  +0.16856,+0.05063  +0.15905,+0.04729  +0.14857,+0.04523  +0.13796,+0.04443  +0.12707,+0.04365  +0.11635,+0.04171  +0.10607,+0.04239  +0.09535,+0.04294  +0.08397,+0.04310  +0.07292,+0.04416  +0.06116,+0.04495  +0.04887,+0.04531  +0.03687,+0.04670  +0.02520,+0.04787  +0.01444,+0.04917  +0.00437,+0.05174  -0.00645,+0.05387  -0.01762,+0.05308  -0.02892,+0.05282  -0.03944,+0.05261  -0.04955,+0.05136  -0.05943,+0.05007  -0.06834,+0.04973  -0.07691,+0.04863  -0.08696,+0.04821  -0.09698,+0.04817  -0.10713,+0.04471  -0.11772,+0.04023  -0.12904,+0.03608  -0.14079,+0.03174  -0.15116,+0.02390  -0.16043,+0.01504  -0.16621,+0.00490  -0.16776,-0.00594  -0.16617,-0.01711  -0.16209,-0.02533  -0.15526,-0.03052  -0.14708,-0.03377  -0.13864,-0.03712  -0.13035,-0.04064  -0.12081,-0.04303  -0.11099,-0.04517  -0.10138,-0.04609  -0.09070,-0.04633  -0.08080,-0.04734  -0.07151,-0.05093  -0.06180,-0.05301  -0.05148,-0.05425  -0.04114,-0.05536  -0.02954,-0.05657  -0.01822,-0.05764  -0.00651,-0.05928  +0.00499,-0.05954  +0.01697,-0.05991  +0.02824,-0.06040  +0.04007,-0.06163  +0.05145,-0.06230  +0.06254,-0.06367  +0.07342,-0.06406  +0.08421,-0.06517  +0.09493,-0.06529  +0.10551,-0.06529  +0.11623,-0.06598  +0.12619,-0.06623  +0.13655,-0.06661  +0.14713,-0.06657 |   +0.06715,-0.15724  +0.13333,-0.13170  +0.13130,-0.12159  +0.12888,-0.11142  +0.12754,-0.10049  +0.12555,-0.08990  +0.12250,-0.07977  +0.12029,-0.06966  +0.12112,-0.05928  +0.11751,-0.04925  +0.11415,-0.03891  +0.11211,-0.02788  +0.10925,-0.01619  +0.10612,-0.00470  +0.10271,+0.00683  +0.09741,+0.01788  +0.09455,+0.02932  +0.09269,+0.04092  +0.08899,+0.05252  +0.08542,+0.06398  +0.08337,+0.07632  +0.07915,+0.08733  +0.07394,+0.09746  +0.06819,+0.10763  +0.06008,+0.11626  +0.05105,+0.12297  +0.04293,+0.13030  +0.03566,+0.13646  +0.02740,+0.13897  +0.01911,+0.13850  +0.01127,+0.13544  +0.00255,+0.13119  -0.00588,+0.12513  -0.01078,+0.11426  -0.01592,+0.10250  -0.02118,+0.09323  -0.02231,+0.08302  -0.02312,+0.07264  -0.02717,+0.06548  -0.03153,+0.05980  -0.02975,+0.05390  -0.03289,+0.05024  -0.04209,+0.04540  -0.05127,+0.03838  -0.05838,+0.03085  -0.06440,+0.02177  -0.07239,+0.01464  -0.07440,+0.00503  -0.07494,-0.00335  -0.08161,-0.00817  -0.09292,-0.01406  -0.10075,-0.02216  -0.11089,-0.02857  -0.11745,-0.03372  -0.11519,-0.04123  -0.11642,-0.04986  -0.12511,-0.05465  -0.13303,-0.05988  -0.14028,-0.06631  -0.14301,-0.07290  -0.14153,-0.08019  -0.13671,-0.08601  -0.12564,-0.08889  -0.11233,-0.08924  -0.09588,-0.08714  -0.08129,-0.08489  -0.06604,-0.08235  -0.05259,-0.08057  -0.04124,-0.08006  -0.03139,-0.07985  -0.02539,-0.08069 |   +0.28652,+0.01643  +0.27321,+0.00065  +0.26055,-0.01194  +0.24431,-0.01732  +0.22614,-0.01699  +0.20684,-0.01635  +0.18761,-0.01236  +0.16650,-0.01162  +0.14463,-0.00931  +0.12253,-0.00414  +0.10082,+0.00171  +0.07770,+0.00489  +0.05448,+0.00948  +0.03087,+0.01199  +0.00796,+0.01371  -0.01464,+0.01340  -0.03774,+0.01159  -0.06012,+0.01165  -0.08273,+0.01292  -0.10462,+0.01361  -0.12667,+0.01237  -0.14854,+0.01255  -0.16939,+0.01347  -0.18962,+0.01326  -0.20810,+0.00851  -0.22406,-0.00031  -0.24154,-0.00924  -0.25870,-0.01830  -0.27349,-0.02987  -0.27972,-0.04610 
Machaeroprosopus_pristinus   -0.20660,+0.01773  -0.19786,+0.03371  -0.18257,+0.04373  -0.16572,+0.05127  -0.14846,+0.05811  -0.13125,+0.06446  -0.11282,+0.06813  -0.09357,+0.07065  -0.07420,+0.07278  -0.05519,+0.07505  -0.03620,+0.07727  -0.01765,+0.07828  +0.00106,+0.07858  +0.01965,+0.07901  +0.03850,+0.07894  +0.05690,+0.07900  +0.07517,+0.07826  +0.09354,+0.07734  +0.11100,+0.07627  +0.12874,+0.07318  +0.14502,+0.06773  +0.16026,+0.05802  +0.17302,+0.04381  +0.18456,+0.02603  +0.19286,+0.00693  +0.19078,-0.01093  +0.18356,-0.02699  +0.17381,-0.04178  +0.16214,-0.05428  +0.14909,-0.06503  +0.13404,-0.07312  +0.11873,-0.07980  +0.10306,-0.08657  +0.08711,-0.09168  +0.07078,-0.09430  +0.05487,-0.09506  +0.03846,-0.09371  +0.02107,-0.09133  +0.00309,-0.08836  -0.01585,-0.08429  -0.03541,-0.07991  -0.05489,-0.07531  -0.07449,-0.06906  -0.09351,-0.06214  -0.11251,-0.05545  -0.13142,-0.04806  -0.14899,-0.03976  -0.16564,-0.02981  -0.18249,-0.01768  -0.19810,-0.00289 |   -0.20108,+0.00633  -0.19547,+0.01536  -0.18587,+0.02171  -0.17359,+0.02868  -0.15940,+0.03625  -0.14356,+0.04416  -0.12652,+0.05319  -0.10952,+0.06329  -0.09146,+0.07080  -0.07202,+0.07308  -0.05296,+0.07670  -0.03385,+0.07577  -0.01498,+0.07521  +0.00416,+0.07032  +0.02366,+0.06175  +0.04447,+0.05440  +0.06632,+0.04845  +0.08910,+0.04450  +0.11187,+0.04054  +0.13339,+0.03206  +0.15541,+0.02535  +0.17605,+0.01822  +0.19495,+0.01118  +0.20814,+0.00032  +0.21306,-0.00823  +0.20585,-0.01477  +0.19461,-0.02445  +0.17742,-0.03423  +0.15870,-0.04332  +0.13875,-0.05138  +0.11781,-0.05811  +0.09697,-0.06460  +0.07653,-0.06953  +0.05685,-0.07383  +0.03812,-0.07956  +0.02091,-0.08510  +0.00396,-0.08577  -0.01103,-0.08197  -0.02673,-0.07324  -0.04326,-0.06275  -0.06175,-0.05445  -0.08060,-0.04492  -0.10061,-0.03677  -0.12168,-0.03149  -0.14230,-0.02818  -0.16223,-0.02477  -0.17933,-0.02178  -0.19170,-0.01835  -0.20050,-0.01146  -0.21666,-0.06376 |   +0.18996,+0.04645  +0.18355,+0.04024  +0.17462,+0.03609  +0.16461,+0.03362  +0.15467,+0.03244  +0.14508,+0.03355  +0.13426,+0.03408  +0.12324,+0.03330  +0.11198,+0.03461  +0.10035,+0.03625  +0.08930,+0.03877  +0.07758,+0.04179  +0.06543,+0.04464  +0.05356,+0.04673  +0.04116,+0.04888  +0.02862,+0.05132  +0.01642,+0.05342  +0.00441,+0.05482  -0.00677,+0.05623  -0.01739,+0.05702  -0.02879,+0.05685  -0.04003,+0.05629  -0.05124,+0.05509  -0.06157,+0.05292  -0.07138,+0.05060  -0.08110,+0.04865  -0.08978,+0.04677  -0.09846,+0.04546  -0.10888,+0.04458  -0.11920,+0.04347  -0.13000,+0.04185  -0.14060,+0.04057  -0.15086,+0.03863  -0.16033,+0.03436  -0.16757,+0.02695  -0.17432,+0.02001  -0.17804,+0.01329  -0.17557,+0.00618  -0.16851,-0.00167  -0.15935,-0.00804  -0.14835,-0.01157  -0.13727,-0.01459  -0.12670,-0.01850  -0.11674,-0.02251  -0.10548,-0.02442  -0.09415,-0.02738  -0.08369,-0.03067  -0.07285,-0.03374  -0.06215,-0.03694  -0.05170,-0.04049  -0.04144,-0.04409  -0.03095,-0.04745  -0.02064,-0.04974  -0.00902,-0.05151  +0.00231,-0.05307  +0.01418,-0.05436  +0.02594,-0.05557  +0.03803,-0.05697  +0.04954,-0.05842  +0.06141,-0.06031  +0.07260,-0.06239  +0.08371,-0.06496  +0.09469,-0.06702  +0.10554,-0.06864  +0.11648,-0.07038  +0.12756,-0.07165  +0.13887,-0.07240  +0.14952,-0.07296  +0.16055,-0.07368  +0.17187,-0.07482 |   +0.05865,-0.15969  +0.10850,-0.14450  +0.10677,-0.13398  +0.10506,-0.12296  +0.10320,-0.11109  +0.10109,-0.09926  +0.09886,-0.08741  +0.09672,-0.07532  +0.09447,-0.06291  +0.09193,-0.05041  +0.09017,-0.03819  +0.08882,-0.02576  +0.08801,-0.01246  +0.08754,+0.00071  +0.08775,+0.01423  +0.08756,+0.02795  +0.08891,+0.04098  +0.09099,+0.05374  +0.09199,+0.06688  +0.09077,+0.07983  +0.08843,+0.09322  +0.08625,+0.10580  +0.08447,+0.11760  +0.07985,+0.12871  +0.07312,+0.13892  +0.06519,+0.14705  +0.05711,+0.15428  +0.04741,+0.15760  +0.03693,+0.15895  +0.02658,+0.15877  +0.01670,+0.15634  +0.00592,+0.15287  -0.00445,+0.14653  -0.01288,+0.13600  -0.01859,+0.12299  -0.01973,+0.10996  -0.02039,+0.09658  -0.02118,+0.08218  -0.02216,+0.06983  -0.02434,+0.05799  -0.02621,+0.04740  -0.02896,+0.03915  -0.03467,+0.02784  -0.04136,+0.01728  -0.04731,+0.00844  -0.05351,+0.00014  -0.06041,-0.00735  -0.06648,-0.01487  -0.07213,-0.02045  -0.07817,-0.02362  -0.08031,-0.03048  -0.07927,-0.03661  -0.08446,-0.04042  -0.09329,-0.03975  -0.10323,-0.03969  -0.11367,-0.04175  -0.12136,-0.04994  -0.12620,-0.05999  -0.13247,-0.07139  -0.13891,-0.08023  -0.14394,-0.08885  -0.14348,-0.09578  -0.13571,-0.10006  -0.12373,-0.10111  -0.10704,-0.10083  -0.09158,-0.10159  -0.07513,-0.10233  -0.06074,-0.10343  -0.04896,-0.10608  -0.03913,-0.11132  -0.03332,-0.11859 |   +0.28823,+0.00195  +0.27469,-0.00578  +0.25940,-0.01209  +0.24195,-0.01359  +0.22282,-0.01098  +0.20245,-0.00811  +0.18178,-0.00523  +0.15955,-0.00631  +0.13665,-0.00524  +0.11317,-0.00255  +0.09010,+0.00037  +0.06621,+0.00154  +0.04205,+0.00187  +0.01806,+0.00347  -0.00491,+0.00598  -0.02730,+0.00452  -0.04994,+0.00912  -0.07207,+0.01426  -0.09417,+0.01872  -0.11469,+0.02331  -0.13557,+0.02158  -0.15620,+0.01602  -0.17608,+0.00968  -0.19595,+0.00422  -0.21551,+0.00280  -0.23280,+0.00065  -0.24849,-0.00442  -0.25948,-0.01641  -0.27041,-0.02843  -0.27097,-0.04381 
Mystriosuchus_planirostris   -0.21004,+0.01714  -0.19903,+0.02930  -0.18283,+0.03850  -0.16523,+0.04493  -0.14729,+0.05053  -0.12918,+0.05489  -0.11028,+0.05803  -0.09075,+0.06072  -0.07101,+0.06190  -0.05156,+0.06316  -0.03214,+0.06463  -0.01334,+0.06722  +0.00550,+0.07028  +0.02404,+0.07288  +0.04306,+0.07169  +0.06193,+0.07114  +0.08076,+0.06911  +0.09996,+0.06849  +0.11831,+0.06621  +0.13735,+0.06263  +0.15526,+0.05852  +0.17337,+0.05430  +0.18860,+0.04636  +0.19964,+0.03365  +0.20411,+0.01759  +0.19833,+0.00142  +0.18546,-0.01311  +0.17198,-0.02845  +0.15793,-0.04215  +0.14338,-0.05399  +0.12600,-0.06107  +0.10855,-0.06649  +0.09211,-0.07482  +0.07632,-0.08279  +0.05974,-0.08573  +0.04338,-0.08641  +0.02653,-0.08684  +0.00897,-0.08554  -0.00914,-0.08349  -0.02813,-0.08075  -0.04741,-0.07774  -0.06613,-0.07281  -0.08515,-0.06723  -0.10393,-0.06203  -0.12215,-0.05561  -0.13916,-0.04648  -0.15389,-0.03489  -0.16988,-0.02491  -0.18659,-0.01377  -0.20133,+0.00036 |   -0.18302,+0.00759  -0.16114,+0.02340  -0.13974,+0.03496  -0.12093,+0.04200  -0.10773,+0.04430  -0.09656,+0.04434  -0.08208,+0.04620  -0.06464,+0.05051  -0.04641,+0.05506  -0.02851,+0.05798  -0.01186,+0.06047  +0.00385,+0.05992  +0.01801,+0.05738  +0.03306,+0.05426  +0.04907,+0.05045  +0.06452,+0.04581  +0.07938,+0.04047  +0.09520,+0.03476  +0.11083,+0.02932  +0.12520,+0.02339  +0.13934,+0.01722  +0.15290,+0.01040  +0.16541,+0.00248  +0.17503,-0.00585  +0.17705,-0.01531  +0.17010,-0.02445  +0.15876,-0.03397  +0.14357,-0.04427  +0.12868,-0.05517  +0.11366,-0.06552  +0.09828,-0.07515  +0.08300,-0.08407  +0.06797,-0.09189  +0.05302,-0.09800  +0.03822,-0.10121  +0.02418,-0.10245  +0.01058,-0.10168  -0.00142,-0.09915  -0.01221,-0.09205  -0.02316,-0.08358  -0.03473,-0.07562  -0.04609,-0.06657  -0.05959,-0.05573  -0.07508,-0.04490  -0.09358,-0.03771  -0.11221,-0.02657  -0.12954,-0.01470  -0.14949,-0.01199  -0.17327,-0.01497  -0.61123,-0.33876 |   +0.19619,+0.07806  +0.18772,+0.06957  +0.17786,+0.06220  +0.16746,+0.05710  +0.15720,+0.05316  +0.14709,+0.05072  +0.13615,+0.04849  +0.12522,+0.04678  +0.11389,+0.04624  +0.10238,+0.04630  +0.09144,+0.04714  +0.08004,+0.04782  +0.06813,+0.04792  +0.05661,+0.04751  +0.04452,+0.04746  +0.03211,+0.04843  +0.02000,+0.04962  +0.00818,+0.05019  -0.00282,+0.05005  -0.01332,+0.04956  -0.02439,+0.04976  -0.03515,+0.05142  -0.04607,+0.05038  -0.05633,+0.04875  -0.06620,+0.04728  -0.07585,+0.04596  -0.08449,+0.04527  -0.09288,+0.04439  -0.10274,+0.04487  -0.11240,+0.04598  -0.12237,+0.04774  -0.13195,+0.04910  -0.14133,+0.04887  -0.15051,+0.04700  -0.15796,+0.04177  -0.16321,+0.03414  -0.16585,+0.02522  -0.16578,+0.01581  -0.15995,+0.00627  -0.15192,-0.00198  -0.14266,-0.00884  -0.13303,-0.01460  -0.12383,-0.02044  -0.11512,-0.02598  -0.10580,-0.03174  -0.09602,-0.03748  -0.08658,-0.04226  -0.07675,-0.04664  -0.06735,-0.05195  -0.05806,-0.05703  -0.04843,-0.06100  -0.03845,-0.06464  -0.02872,-0.06774  -0.01804,-0.07150  -0.00752,-0.07439  +0.00373,-0.07607  +0.01483,-0.07792  +0.02639,-0.07879  +0.03746,-0.07857  +0.04917,-0.07824  +0.06045,-0.07819  +0.07166,-0.07824  +0.08265,-0.07814  +0.09356,-0.07774  +0.10440,-0.07668  +0.11520,-0.07597  +0.12620,-0.07563  +0.13649,-0.07633  +0.14722,-0.07607  +0.15824,-0.07509 |   +0.07117,-0.15729  +0.17347,-0.09292  +0.16957,-0.08382  +0.16525,-0.07485  +0.16119,-0.06517  +0.15699,-0.05575  +0.15217,-0.04678  +0.14747,-0.03769  +0.14324,-0.02827  +0.13856,-0.01913  +0.13362,-0.01059  +0.12977,-0.00159  +0.12542,+0.00765  +0.12102,+0.01649  +0.11691,+0.02542  +0.11231,+0.03404  +0.10913,+0.04267  +0.10547,+0.05078  +0.10112,+0.05870  +0.09692,+0.06635  +0.09258,+0.07413  +0.08887,+0.08133  +0.08406,+0.08702  +0.07877,+0.09232  +0.07250,+0.09608  +0.06620,+0.09808  +0.05919,+0.09627  +0.05194,+0.09433  +0.04571,+0.08869  +0.03802,+0.08290  +0.02985,+0.07707  +0.02084,+0.07092  +0.01535,+0.05987  +0.00784,+0.04806  -0.00117,+0.03757  -0.00632,+0.02780  -0.01331,+0.02066  -0.02353,+0.01839  -0.03264,+0.01857  -0.04151,+0.01870  -0.04860,+0.01856  -0.05368,+0.01659  -0.06014,+0.01089  -0.06601,+0.00463  -0.07155,+0.00078  -0.07882,+0.00156  -0.08701,+0.00597  -0.09574,+0.00823  -0.10382,+0.01126  -0.11127,+0.01330  -0.12090,+0.01365  -0.12822,+0.01339  -0.13473,+0.00909  -0.14068,+0.00563  -0.14320,-0.00028  -0.14312,-0.00904  -0.14575,-0.01774  -0.14820,-0.02556  -0.14936,-0.03518  -0.14920,-0.04418  -0.14748,-0.05403  -0.14445,-0.06231  -0.13815,-0.06900  -0.12993,-0.07357  -0.11913,-0.07646  -0.10877,-0.07796  -0.09774,-0.07839  -0.08786,-0.07587  -0.07869,-0.07708  -0.06971,-0.08021  -0.06325,-0.08558 |   +0.29969,-0.01492  +0.28346,-0.02684  +0.26629,-0.03361  +0.24794,-0.03558  +0.22912,-0.03084  +0.20971,-0.02297  +0.18933,-0.01556  +0.16795,-0.00752  +0.14611,-0.00049  +0.12397,+0.00700  +0.10328,+0.01606  +0.08148,+0.02261  +0.05942,+0.02910  +0.03772,+0.03569  +0.01654,+0.04098  -0.00450,+0.04387  -0.02614,+0.04605  -0.04739,+0.04436  -0.06940,+0.04121  -0.09107,+0.03632  -0.11349,+0.03158  -0.13587,+0.02508  -0.15688,+0.01690  -0.17791,+0.00639  -0.19863,-0.00414  -0.21775,-0.01441  -0.23676,-0.02679  -0.25190,-0.04376  -0.26437,-0.06342  -0.26701,-0.08841 
Mystriosuchus_westphali   -0.21159,+0.01621  -0.19868,+0.03133  -0.18133,+0.04258  -0.16357,+0.05113  -0.14427,+0.05374  -0.12459,+0.05514  -0.10424,+0.05662  -0.08340,+0.05807  -0.06278,+0.06035  -0.04265,+0.06195  -0.02266,+0.06128  -0.00338,+0.06339  +0.01605,+0.06538  +0.03527,+0.06684  +0.05475,+0.06773  +0.07378,+0.06886  +0.09279,+0.06832  +0.11185,+0.06796  +0.12999,+0.06615  +0.14874,+0.06384  +0.16598,+0.06110  +0.18252,+0.05591  +0.19601,+0.04757  +0.20461,+0.03485  +0.20575,+0.01865  +0.19762,+0.00239  +0.18234,-0.01126  +0.16733,-0.02620  +0.15138,-0.03768  +0.13353,-0.04344  +0.11400,-0.04427  +0.09571,-0.04535  +0.07990,-0.05369  +0.06647,-0.06597  +0.05184,-0.07501  +0.03839,-0.08434  +0.02359,-0.09111  +0.00727,-0.09411  -0.01000,-0.09590  -0.02825,-0.09349  -0.04698,-0.08853  -0.06565,-0.08200  -0.08502,-0.07486  -0.10445,-0.06811  -0.12310,-0.05925  -0.14117,-0.04881  -0.15787,-0.03799  -0.17530,-0.02930  -0.19168,-0.01743  -0.20602,-0.00316 |   -0.18855,+0.02061  -0.19019,+0.02988  -0.18582,+0.03673  -0.17754,+0.04431  -0.16736,+0.05428  -0.15501,+0.06542  -0.14188,+0.07912  -0.12631,+0.09117  -0.10871,+0.10132  -0.09089,+0.11040  -0.07358,+0.11751  -0.05578,+0.11622  -0.03784,+0.11005  -0.01731,+0.10485  +0.00546,+0.09960  +0.02898,+0.09199  +0.05336,+0.08356  +0.07764,+0.07443  +0.09919,+0.05973  +0.12016,+0.04163  +0.14206,+0.02431  +0.16106,+0.00491  +0.18004,-0.01330  +0.19871,-0.02574  +0.20828,-0.03315  +0.20497,-0.03683  +0.19551,-0.03942  +0.18177,-0.04597  +0.16662,-0.05409  +0.15007,-0.06342  +0.13097,-0.07083  +0.11094,-0.07793  +0.09200,-0.08734  +0.07248,-0.09448  +0.05166,-0.09878  +0.03157,-0.10305  +0.01181,-0.10676  -0.00615,-0.10779  -0.02606,-0.10493  -0.04634,-0.09816  -0.06663,-0.09059  -0.08672,-0.08005  -0.10669,-0.06875  -0.12570,-0.05645  -0.14229,-0.04534  -0.15864,-0.03706  -0.17125,-0.02865  -0.17972,-0.02208  -0.18292,-0.01022  -0.03272,-0.02484 |   +0.20206,+0.07173  +0.19660,+0.06280  +0.18627,+0.05791  +0.17479,+0.05319  +0.16333,+0.04849  +0.15227,+0.04416  +0.13981,+0.04120  +0.12741,+0.03847  +0.11448,+0.03794  +0.10149,+0.03703  +0.08939,+0.03645  +0.07720,+0.03725  +0.06505,+0.03937  +0.05342,+0.03874  +0.04166,+0.04110  +0.02951,+0.04043  +0.01798,+0.04231  +0.00668,+0.03993  -0.00432,+0.04051  -0.01505,+0.04208  -0.02662,+0.04468  -0.03816,+0.04676  -0.04985,+0.04849  -0.06066,+0.05006  -0.07080,+0.04947  -0.08067,+0.04838  -0.08948,+0.04895  -0.09812,+0.04905  -0.10793,+0.05168  -0.11771,+0.05245  -0.12781,+0.05245  -0.13695,+0.05439  -0.14494,+0.05803  -0.15350,+0.05672  -0.16144,+0.05224  -0.16785,+0.04679  -0.16900,+0.03825  -0.16632,+0.02692  -0.15985,+0.01335  -0.15070,+0.00167  -0.14025,-0.00848  -0.13102,-0.01870  -0.12067,-0.02653  -0.11209,-0.03484  -0.10195,-0.04178  -0.09208,-0.04919  -0.08430,-0.05668  -0.07435,-0.05972  -0.06588,-0.06571  -0.05675,-0.06949  -0.04929,-0.07446  -0.04031,-0.07348  -0.03049,-0.07294  -0.01944,-0.07010  -0.00810,-0.06926  +0.00344,-0.06635  +0.01487,-0.06543  +0.02632,-0.06522  +0.03636,-0.06903  +0.04701,-0.06990  +0.05708,-0.06613  +0.06803,-0.06490  +0.07934,-0.06510  +0.09087,-0.06447  +0.10258,-0.06367  +0.11433,-0.06283  +0.12635,-0.06302  +0.13748,-0.06243  +0.14881,-0.05956  +0.16082,-0.05861 |   +0.05628,-0.16352  +0.17614,-0.09429  +0.17102,-0.08582  +0.16688,-0.07671  +0.16266,-0.06697  +0.15785,-0.05767  +0.15294,-0.04855  +0.14835,-0.03926  +0.14415,-0.02977  +0.14096,-0.02010  +0.13681,-0.01155  +0.13071,-0.00431  +0.12553,+0.00420  +0.12064,+0.01262  +0.11677,+0.02159  +0.11265,+0.03051  +0.10773,+0.03843  +0.10322,+0.04630  +0.09877,+0.05440  +0.09374,+0.06186  +0.08841,+0.06954  +0.08404,+0.07699  +0.08018,+0.08392  +0.07590,+0.09025  +0.07042,+0.09482  +0.06368,+0.09619  +0.05566,+0.09443  +0.04728,+0.09121  +0.03789,+0.08833  +0.02810,+0.08538  +0.01840,+0.08271  +0.00854,+0.07805  -0.00053,+0.07095  -0.00768,+0.06231  -0.00852,+0.05092  -0.01511,+0.04337  -0.02502,+0.03775  -0.03697,+0.03512  -0.04635,+0.03331  -0.05419,+0.03014  -0.05933,+0.02710  -0.06066,+0.02278  -0.05998,+0.01536  -0.06117,+0.00800  -0.06544,+0.00287  -0.07174,-0.00115  -0.07946,-0.00265  -0.08676,-0.00078  -0.09389,+0.00264  -0.10052,+0.00598  -0.11015,+0.00793  -0.11830,+0.00871  -0.12704,+0.00799  -0.13411,+0.00593  -0.13879,+0.00071  -0.14278,-0.00727  -0.14729,-0.01547  -0.14904,-0.02364  -0.15114,-0.03320  -0.15304,-0.04145  -0.15213,-0.04991  -0.14861,-0.05649  -0.14012,-0.06061  -0.12967,-0.06367  -0.11679,-0.06746  -0.10499,-0.07067  -0.09224,-0.07175  -0.08104,-0.07387  -0.07171,-0.07781  -0.06283,-0.08202  -0.05676,-0.08718 |   +0.30693,+0.01108  +0.28883,-0.00770  +0.26936,-0.01883  +0.24762,-0.02375  +0.22681,-0.02667  +0.20614,-0.02318  +0.18554,-0.01782  +0.16344,-0.01332  +0.14084,-0.00880  +0.11819,-0.00290  +0.09643,+0.00399  +0.07393,+0.01012  +0.05135,+0.01665  +0.02852,+0.02139  +0.00646,+0.02548  -0.01482,+0.03019  -0.03661,+0.03469  -0.05757,+0.03882  -0.07836,+0.04277  -0.09868,+0.04224  -0.11935,+0.03991  -0.14000,+0.03475  -0.15982,+0.02960  -0.17948,+0.02063  -0.19853,+0.01010  -0.21458,-0.00379  -0.23238,-0.01987  -0.24969,-0.03810  -0.26323,-0.06075  -0.26968,-0.09003 
Nicrosaurus_kapffi   -0.20714,+0.01181  -0.19778,+0.02871  -0.18355,+0.04140  -0.16787,+0.05108  -0.15097,+0.05802  -0.13302,+0.06171  -0.11411,+0.06458  -0.09432,+0.06576  -0.07446,+0.06746  -0.05494,+0.06929  -0.03546,+0.07113  -0.01647,+0.07217  +0.00269,+0.07147  +0.02184,+0.06997  +0.04137,+0.06817  +0.06055,+0.06594  +0.07981,+0.06449  +0.09923,+0.06289  +0.11769,+0.06047  +0.13676,+0.05872  +0.15404,+0.05399  +0.17143,+0.04915  +0.18641,+0.04345  +0.19553,+0.03009  +0.20222,+0.01580  +0.19542,+0.00117  +0.18521,-0.01487  +0.17578,-0.03179  +0.16414,-0.04500  +0.14776,-0.05190  +0.13018,-0.05984  +0.11278,-0.06749  +0.09441,-0.07322  +0.07556,-0.07517  +0.05735,-0.07871  +0.04075,-0.08310  +0.02637,-0.09115  +0.01066,-0.09106  -0.00609,-0.08784  -0.02373,-0.08174  -0.04231,-0.07513  -0.06164,-0.07045  -0.08136,-0.06490  -0.10042,-0.05842  -0.11923,-0.05201  -0.13786,-0.04607  -0.15542,-0.04164  -0.17054,-0.03255  -0.18680,-0.02366  -0.19918,-0.00869 |   -0.19602,+0.00501  -0.17993,+0.01755  -0.16202,+0.02836  -0.14261,+0.03871  -0.12216,+0.04722  -0.10149,+0.05617  -0.08017,+0.06535  -0.05859,+0.07277  -0.03667,+0.07636  -0.01565,+0.07957  +0.00392,+0.08242  +0.02211,+0.08215  +0.03905,+0.08127  +0.05630,+0.07972  +0.07365,+0.07813  +0.09032,+0.07532  +0.10624,+0.07186  +0.12238,+0.07019  +0.13831,+0.06758  +0.15311,+0.06442  +0.16750,+0.06114  +0.18054,+0.05738  +0.19151,+0.05286  +0.19851,+0.04614  +0.19797,+0.03718  +0.18975,+0.02692  +0.17653,+0.01568  +0.15787,+0.00469  +0.13761,-0.00478  +0.11728,-0.01523  +0.09678,-0.02604  +0.07626,-0.03611  +0.05526,-0.04282  +0.03403,-0.04627  +0.01363,-0.05011  -0.00521,-0.05337  -0.02203,-0.05718  -0.03564,-0.05831  -0.04722,-0.05629  -0.05856,-0.05250  -0.07056,-0.04783  -0.08232,-0.04146  -0.09505,-0.03400  -0.10941,-0.02755  -0.12599,-0.02344  -0.14422,-0.02044  -0.16181,-0.01660  -0.17716,-0.01498  -0.19219,-0.01481  -0.43734,-0.11742 |   +0.20044,+0.04691  +0.19463,+0.03866  +0.18539,+0.03561  +0.17505,+0.03540  +0.16495,+0.03802  +0.15479,+0.03808  +0.14390,+0.04046  +0.13319,+0.04397  +0.12167,+0.04381  +0.11026,+0.04673  +0.09939,+0.04977  +0.08907,+0.05572  +0.07724,+0.05918  +0.06565,+0.06244  +0.05354,+0.06585  +0.04125,+0.06930  +0.02954,+0.07272  +0.01875,+0.07686  +0.00965,+0.08192  -0.00009,+0.08291  -0.01099,+0.08252  -0.02210,+0.08186  -0.03308,+0.08080  -0.04299,+0.07877  -0.05264,+0.07811  -0.06148,+0.07481  -0.06963,+0.07225  -0.07679,+0.06834  -0.08524,+0.06367  -0.09421,+0.05870  -0.10396,+0.05325  -0.11440,+0.04822  -0.12335,+0.04036  -0.13181,+0.03101  -0.14212,+0.02186  -0.14907,+0.00991  -0.15211,-0.00366  -0.15404,-0.01714  -0.15098,-0.03068  -0.14432,-0.04093  -0.13809,-0.05011  -0.13314,-0.05874  -0.12750,-0.06523  -0.12089,-0.06912  -0.11320,-0.07172  -0.10500,-0.07319  -0.09679,-0.07251  -0.08758,-0.07316  -0.07904,-0.07083  -0.06987,-0.06793  -0.06060,-0.06499  -0.05086,-0.06202  -0.04137,-0.05799  -0.03005,-0.05622  -0.01873,-0.05534  -0.00677,-0.05570  +0.00489,-0.05532  +0.01690,-0.05507  +0.02797,-0.05783  +0.03999,-0.05814  +0.05123,-0.06084  +0.06226,-0.06369  +0.07163,-0.06968  +0.08225,-0.07268  +0.09317,-0.07574  +0.10416,-0.07882  +0.11527,-0.08194  +0.12552,-0.08482  +0.13575,-0.08785  +0.14654,-0.08756 |   +0.08761,-0.15614  +0.13268,-0.14858  +0.13145,-0.13742  +0.13019,-0.12600  +0.12885,-0.11385  +0.12749,-0.10187  +0.12615,-0.09004  +0.12433,-0.07827  +0.12114,-0.06665  +0.11811,-0.05496  +0.11471,-0.04374  +0.11143,-0.03258  +0.10652,-0.02143  +0.10217,-0.01036  +0.09770,+0.00064  +0.09411,+0.01209  +0.09027,+0.02288  +0.08594,+0.03314  +0.08018,+0.04318  +0.07501,+0.05343  +0.06936,+0.06431  +0.06492,+0.07510  +0.06015,+0.08516  +0.05361,+0.09477  +0.04522,+0.10348  +0.03701,+0.11150  +0.02974,+0.12010  +0.02215,+0.12679  +0.01369,+0.13101  +0.00441,+0.13174  -0.00496,+0.13085  -0.01542,+0.13195  -0.02593,+0.13287  -0.03566,+0.12944  -0.04401,+0.12344  -0.05173,+0.12036  -0.05820,+0.11498  -0.06191,+0.10598  -0.06494,+0.09808  -0.06583,+0.09000  -0.06357,+0.08239  -0.06076,+0.07629  -0.05760,+0.06809  -0.05968,+0.05897  -0.06256,+0.05036  -0.06595,+0.04158  -0.06892,+0.03209  -0.07123,+0.02192  -0.07335,+0.01277  -0.07749,+0.00466  -0.08582,-0.00369  -0.09438,-0.00958  -0.10359,-0.01704  -0.11212,-0.02327  -0.11909,-0.02953  -0.12200,-0.03910  -0.12557,-0.04857  -0.12653,-0.05722  -0.12711,-0.06716  -0.12634,-0.07576  -0.12354,-0.08410  -0.11733,-0.08908  -0.10635,-0.09201  -0.09395,-0.09380  -0.07917,-0.09131  -0.06595,-0.08981  -0.05309,-0.08510  -0.04171,-0.08116  -0.03183,-0.07903  -0.02256,-0.07897  -0.01584,-0.07994 |   +0.29374,+0.03071  +0.28282,+0.00828  +0.26525,-0.00463  +0.24589,-0.01538  +0.22596,-0.02056  +0.20503,-0.02026  +0.18409,-0.01909  +0.16225,-0.01767  +0.14093,-0.01110  +0.11823,-0.00622  +0.09520,-0.00447  +0.07109,-0.00437  +0.04704,-0.00252  +0.02345,-0.00050  +0.00218,+0.00779  -0.01859,+0.01564  -0.04092,+0.02014  -0.06167,+0.02703  -0.08184,+0.03353  -0.10118,+0.03500  -0.12065,+0.02892  -0.14176,+0.02402  -0.16276,+0.02046  -0.18427,+0.01685  -0.20478,+0.01103  -0.22333,+0.00378  -0.24124,-0.00803  -0.25782,-0.02284  -0.27164,-0.04161  -0.27875,-0.06643 
Nicrosaurus_meyeri   -0.22492,+0.00525  -0.21459,+0.01794  -0.19828,+0.02661  -0.18019,+0.03279  -0.16141,+0.03802  -0.14191,+0.04081  -0.12161,+0.04403  -0.10060,+0.04729  -0.07948,+0.05013  -0.05866,+0.05227  -0.03781,+0.05340  -0.01753,+0.05376  +0.00282,+0.05304  +0.02298,+0.05257  +0.04327,+0.05068  +0.06305,+0.04838  +0.08272,+0.04640  +0.10250,+0.04443  +0.12134,+0.04201  +0.14071,+0.03847  +0.15890,+0.03538  +0.17666,+0.02992  +0.19196,+0.02237  +0.20334,+0.01225  +0.20754,-0.00041  +0.20367,-0.01148  +0.19280,-0.01898  +0.17835,-0.02366  +0.16342,-0.02817  +0.14887,-0.03294  +0.13494,-0.04123  +0.12094,-0.04894  +0.10481,-0.05306  +0.08768,-0.05467  +0.06999,-0.05651  +0.05272,-0.05845  +0.03467,-0.05728  +0.01554,-0.05599  -0.00416,-0.05287  -0.02517,-0.05164  -0.04656,-0.05005  -0.06776,-0.04863  -0.08919,-0.04680  -0.11019,-0.04466  -0.13093,-0.04205  -0.15086,-0.03820  -0.16890,-0.03214  -0.18609,-0.02524  -0.20341,-0.01730  -0.21900,-0.00894 |    ?      ?      ?      ?      ?      ?      ?      ?      ?      ?      ?      ?      ?      ?      ?      ?      ?      ?      ?      ?      ?      ?      ?      ?      ?      ?      ?      ?      ?      ?      ?      ?      ?      ?      ?      ?      ?      ?      ?      ?      ?      ?      ?      ?      ?      ?      ?      ?      ?      ?    |    ?      ?      ?      ?      ?      ?      ?      ?      ?      ?      ?      ?      ?      ?      ?      ?      ?      ?      ?      ?      ?      ?      ?      ?      ?      ?      ?      ?      ?      ?      ?      ?      ?      ?      ?      ?      ?      ?      ?      ?      ?      ?      ?      ?      ?      ?      ?      ?      ?      ?      ?      ?      ?      ?      ?      ?      ?      ?      ?      ?      ?      ?      ?      ?      ?      ?      ?      ?      ?      ?    |    ?      ?      ?      ?      ?      ?      ?      ?      ?      ?      ?      ?      ?      ?      ?      ?      ?      ?      ?      ?      ?      ?      ?      ?      ?      ?      ?      ?      ?      ?      ?      ?      ?      ?      ?      ?      ?      ?      ?      ?      ?      ?      ?      ?      ?      ?      ?      ?      ?      ?      ?      ?      ?      ?      ?      ?      ?      ?      ?      ?      ?      ?      ?      ?      ?      ?      ?      ?      ?      ?      ?    |    ?      ?      ?      ?      ?      ?      ?      ?      ?      ?      ?      ?      ?      ?      ?      ?      ?      ?      ?      ?      ?      ?      ?      ?      ?      ?      ?      ?      ?      ?    
Paleorhinus_sawini    ?      ?      ?      ?      ?      ?      ?      ?      ?      ?      ?      ?      ?      ?      ?      ?      ?      ?      ?      ?      ?      ?      ?      ?      ?      ?      ?      ?      ?      ?      ?      ?      ?      ?      ?      ?      ?      ?      ?      ?      ?      ?      ?      ?      ?      ?      ?      ?      ?      ?    |    ?      ?      ?      ?      ?      ?      ?      ?      ?      ?      ?      ?      ?      ?      ?      ?      ?      ?      ?      ?      ?      ?      ?      ?      ?      ?      ?      ?      ?      ?      ?      ?      ?      ?      ?      ?      ?      ?      ?      ?      ?      ?      ?      ?      ?      ?      ?      ?      ?      ?    |   +0.20706,+0.04391  +0.19915,+0.03873  +0.18946,+0.03394  +0.17847,+0.03137  +0.16785,+0.02826  +0.15736,+0.02707  +0.14620,+0.02447  +0.13497,+0.02268  +0.12342,+0.02244  +0.11187,+0.02355  +0.10138,+0.02688  +0.08990,+0.02708  +0.07752,+0.02625  +0.06537,+0.02485  +0.05236,+0.02415  +0.03886,+0.02317  +0.02559,+0.02377  +0.01267,+0.02555  +0.00047,+0.02597  -0.01115,+0.02709  -0.02336,+0.02979  -0.03562,+0.03135  -0.04761,+0.03422  -0.05874,+0.03649  -0.06900,+0.03882  -0.07868,+0.04193  -0.08714,+0.04462  -0.09492,+0.04841  -0.10402,+0.05249  -0.11339,+0.05381  -0.12325,+0.05289  -0.13264,+0.04801  -0.14309,+0.04296  -0.15349,+0.03599  -0.16360,+0.02740  -0.17214,+0.01767  -0.17865,+0.00848  -0.18000,-0.00089  -0.17667,-0.01040  -0.16975,-0.01737  -0.16089,-0.02256  -0.15231,-0.02790  -0.14298,-0.03138  -0.13386,-0.03453  -0.12343,-0.03513  -0.11273,-0.03624  -0.10238,-0.03562  -0.09089,-0.03469  -0.07978,-0.03444  -0.06867,-0.03445  -0.05800,-0.03701  -0.04682,-0.03863  -0.03562,-0.03842  -0.02301,-0.03870  -0.01076,-0.03723  +0.00215,-0.03694  +0.01477,-0.03697  +0.02768,-0.03885  +0.04009,-0.03917  +0.05317,-0.03946  +0.06570,-0.03922  +0.07806,-0.03971  +0.09013,-0.04030  +0.10206,-0.04094  +0.11396,-0.04076  +0.12578,-0.04131  +0.13775,-0.04190  +0.14883,-0.04348  +0.16041,-0.04409  +0.17222,-0.04467 |   +0.15264,-0.18145  +0.20994,-0.09846  +0.20123,-0.09121  +0.19289,-0.08417  +0.18442,-0.07671  +0.17584,-0.06995  +0.16725,-0.06354  +0.15948,-0.05614  +0.15194,-0.04839  +0.14395,-0.04117  +0.13556,-0.03480  +0.12765,-0.02794  +0.11944,-0.02081  +0.11149,-0.01391  +0.10352,-0.00723  +0.09597,+0.00007  +0.08859,+0.00689  +0.08091,+0.01301  +0.07346,+0.02008  +0.06565,+0.02676  +0.05625,+0.03299  +0.04781,+0.04001  +0.04035,+0.04789  +0.03202,+0.05597  +0.02288,+0.06377  +0.01255,+0.06915  +0.00235,+0.07484  -0.00616,+0.08108  -0.01214,+0.08888  -0.01564,+0.09689  -0.01945,+0.10303  -0.02613,+0.10691  -0.03524,+0.10621  -0.04485,+0.10366  -0.05310,+0.10072  -0.05768,+0.09459  -0.06223,+0.08835  -0.06389,+0.07976  -0.06470,+0.07189  -0.06267,+0.06417  -0.05979,+0.05684  -0.05868,+0.05072  -0.05947,+0.04322  -0.06394,+0.03704  -0.06768,+0.03198  -0.07444,+0.03083  -0.08274,+0.03166  -0.08972,+0.03431  -0.09645,+0.03667  -0.10248,+0.03673  -0.10978,+0.03378  -0.11528,+0.02974  -0.11939,+0.02266  -0.12239,+0.01496  -0.12741,+0.00775  -0.13276,-0.00091  -0.13627,-0.01025  -0.14026,-0.01760  -0.14366,-0.02572  -0.14345,-0.03311  -0.13997,-0.04102  -0.13372,-0.04738  -0.12400,-0.05386  -0.11336,-0.05984  -0.10047,-0.06443  -0.08874,-0.06761  -0.07659,-0.06896  -0.06582,-0.06965  -0.05672,-0.07137  -0.04928,-0.07803  -0.04375,-0.08812 |    ?      ?      ?      ?      ?      ?      ?      ?      ?      ?      ?      ?      ?      ?      ?      ?      ?      ?      ?      ?      ?      ?      ?      ?      ?      ?      ?      ?      ?      ?    
Parasuchus_angustifrons   -0.21820,-0.00002  -0.20494,+0.01096  -0.18700,+0.01751  -0.16754,+0.02024  -0.14804,+0.02461  -0.12888,+0.03033  -0.10839,+0.03318  -0.08716,+0.03650  -0.06577,+0.03944  -0.04459,+0.04226  -0.02332,+0.04422  -0.00244,+0.04489  +0.01867,+0.04556  +0.03958,+0.04572  +0.06080,+0.04452  +0.08158,+0.04329  +0.10227,+0.04316  +0.12283,+0.04290  +0.14227,+0.04274  +0.16209,+0.04229  +0.17987,+0.03842  +0.19731,+0.03359  +0.21194,+0.02836  +0.22110,+0.01978  +0.22260,+0.00895  +0.21431,-0.00128  +0.19910,-0.00865  +0.18134,-0.01455  +0.16256,-0.01761  +0.14430,-0.02242  +0.12491,-0.02618  +0.10597,-0.02991  +0.08722,-0.03621  +0.06820,-0.04041  +0.04940,-0.04332  +0.03123,-0.04533  +0.01265,-0.04686  -0.00643,-0.04772  -0.02611,-0.04752  -0.04643,-0.04754  -0.06649,-0.04883  -0.08598,-0.04982  -0.10528,-0.04873  -0.12419,-0.04800  -0.14271,-0.04555  -0.16015,-0.04213  -0.17567,-0.03662  -0.19026,-0.03028  -0.20462,-0.02257  -0.21641,-0.01345 |   -0.17024,-0.00364  -0.15003,+0.01502  -0.13961,+0.03589  -0.12907,+0.05813  -0.11556,+0.07894  -0.10206,+0.09743  -0.08592,+0.11161  -0.06700,+0.11872  -0.04719,+0.12386  -0.02804,+0.12549  -0.01041,+0.12417  +0.00713,+0.12040  +0.02354,+0.11636  +0.03757,+0.11265  +0.05110,+0.10737  +0.06509,+0.09984  +0.07953,+0.09045  +0.09454,+0.08112  +0.10771,+0.07337  +0.11924,+0.06503  +0.13066,+0.05661  +0.14171,+0.04780  +0.15138,+0.03928  +0.15821,+0.03243  +0.15890,+0.02338  +0.15355,+0.01323  +0.14441,+0.00161  +0.13044,-0.01038  +0.11570,-0.02202  +0.10059,-0.03259  +0.08493,-0.04177  +0.06906,-0.05000  +0.05384,-0.05706  +0.03979,-0.06254  +0.02601,-0.06517  +0.01212,-0.06577  -0.00130,-0.06413  -0.01259,-0.06034  -0.02284,-0.05226  -0.03166,-0.04469  -0.04077,-0.03777  -0.04987,-0.02851  -0.06153,-0.01753  -0.07648,-0.00728  -0.09548,-0.00401  -0.11250,-0.00828  -0.12704,-0.01620  -0.14268,-0.02337  -0.16506,-0.02489  -0.66306,-0.24116 |   +0.21079,+0.04632  +0.20117,+0.03994  +0.19018,+0.03449  +0.17799,+0.03279  +0.16578,+0.03232  +0.15400,+0.03262  +0.14105,+0.03371  +0.12807,+0.03556  +0.11494,+0.03820  +0.10163,+0.04025  +0.08943,+0.04338  +0.07707,+0.04686  +0.06459,+0.05012  +0.05287,+0.05226  +0.04163,+0.05588  +0.03097,+0.05951  +0.02191,+0.06301  +0.01628,+0.06928  +0.01406,+0.07687  +0.01200,+0.08298  +0.00605,+0.08604  -0.00226,+0.08579  -0.01167,+0.08448  -0.02088,+0.08149  -0.03093,+0.07886  -0.04130,+0.07649  -0.05080,+0.07395  -0.05978,+0.07065  -0.07077,+0.06788  -0.08183,+0.06355  -0.09281,+0.05608  -0.10458,+0.04734  -0.11657,+0.03707  -0.12965,+0.02644  -0.14246,+0.01321  -0.15362,-0.00170  -0.16129,-0.01714  -0.16591,-0.03155  -0.16862,-0.04437  -0.16569,-0.05273  -0.16098,-0.05854  -0.15495,-0.06186  -0.14726,-0.06221  -0.13869,-0.06262  -0.12877,-0.06287  -0.11878,-0.06190  -0.10897,-0.06063  -0.09762,-0.05848  -0.08734,-0.05657  -0.07710,-0.05429  -0.06700,-0.05384  -0.05664,-0.05375  -0.04637,-0.05382  -0.03506,-0.05382  -0.02415,-0.05424  -0.01280,-0.05432  -0.00169,-0.05433  +0.01008,-0.05469  +0.02151,-0.05474  +0.03392,-0.05384  +0.04626,-0.05473  +0.05890,-0.05601  +0.07165,-0.05719  +0.08454,-0.05902  +0.09767,-0.06096  +0.11092,-0.06302  +0.12462,-0.06370  +0.13742,-0.06436  +0.15064,-0.06359  +0.16391,-0.06264 |   +0.14611,-0.17236  +0.21148,-0.10035  +0.20341,-0.09295  +0.19601,-0.08526  +0.18773,-0.07785  +0.17984,-0.07043  +0.17213,-0.06303  +0.16418,-0.05591  +0.15632,-0.04867  +0.14848,-0.04147  +0.14075,-0.03449  +0.13314,-0.02762  +0.12500,-0.02088  +0.11662,-0.01509  +0.10840,-0.00941  +0.10050,-0.00320  +0.09301,+0.00279  +0.08584,+0.00867  +0.07818,+0.01444  +0.07066,+0.02031  +0.06292,+0.02730  +0.05488,+0.03335  +0.04684,+0.03897  +0.03866,+0.04560  +0.02958,+0.05186  +0.02050,+0.05748  +0.01118,+0.06301  +0.00221,+0.06768  -0.00654,+0.07166  -0.01450,+0.07494  -0.02159,+0.07763  -0.02979,+0.07834  -0.03814,+0.07701  -0.04587,+0.07558  -0.05225,+0.07580  -0.05686,+0.07775  -0.06294,+0.07700  -0.06899,+0.07344  -0.07303,+0.06882  -0.07792,+0.06517  -0.08183,+0.06201  -0.08416,+0.05865  -0.08964,+0.05531  -0.09588,+0.05366  -0.10176,+0.05290  -0.10914,+0.05041  -0.11671,+0.04534  -0.12294,+0.03914  -0.12840,+0.03296  -0.13204,+0.02633  -0.13406,+0.01725  -0.13687,+0.01061  -0.14265,+0.00538  -0.14698,+0.00005  -0.15018,-0.00528  -0.15341,-0.01031  -0.15466,-0.01495  -0.15305,-0.01868  -0.14968,-0.02379  -0.14528,-0.02882  -0.13717,-0.03194  -0.12728,-0.03354  -0.11422,-0.03737  -0.10013,-0.04141  -0.08360,-0.04388  -0.06847,-0.04473  -0.05335,-0.04289  -0.03997,-0.04094  -0.02773,-0.04256  -0.01525,-0.04647  -0.00523,-0.05455 |   +0.29949,+0.00022  +0.28445,-0.01628  +0.26667,-0.02714  +0.24629,-0.03290  +0.22404,-0.03268  +0.20099,-0.03159  +0.17876,-0.02546  +0.15714,-0.01510  +0.13560,-0.00538  +0.11291,+0.00410  +0.09041,+0.01159  +0.06783,+0.01836  +0.04433,+0.02303  +0.02122,+0.02730  -0.00053,+0.03317  -0.02035,+0.04102  -0.04148,+0.04573  -0.06263,+0.04620  -0.08409,+0.04127  -0.10553,+0.03611  -0.12795,+0.03272  -0.14968,+0.02612  -0.17080,+0.01994  -0.19115,+0.01183  -0.20922,+0.00067  -0.22526,-0.01094  -0.24098,-0.02441  -0.25329,-0.04060  -0.26001,-0.06041  -0.25441,-0.08665 
Parasuchus_bransoni   -0.18790,+0.00537  -0.18060,+0.02829  -0.16927,+0.04220  -0.15391,+0.04900  -0.14013,+0.05872  -0.12708,+0.06932  -0.11218,+0.07782  -0.09518,+0.08399  -0.07781,+0.09018  -0.06030,+0.09598  -0.04211,+0.09955  -0.02448,+0.10388  -0.00612,+0.10562  +0.01208,+0.10764  +0.03032,+0.11029  +0.04840,+0.10762  +0.06688,+0.10323  +0.08558,+0.09602  +0.10400,+0.08847  +0.12320,+0.07930  +0.14235,+0.07128  +0.16142,+0.06141  +0.17750,+0.04857  +0.18771,+0.02967  +0.19060,+0.00691  +0.18475,-0.01448  +0.17141,-0.03193  +0.15342,-0.04607  +0.13733,-0.06131  +0.12013,-0.07416  +0.10246,-0.08470  +0.08517,-0.09280  +0.06767,-0.09975  +0.05020,-0.10408  +0.03361,-0.10704  +0.01800,-0.10772  +0.00239,-0.10475  -0.01361,-0.09961  -0.03051,-0.09748  -0.04794,-0.09679  -0.06487,-0.09943  -0.08149,-0.09666  -0.09839,-0.09398  -0.11418,-0.08910  -0.12980,-0.08563  -0.14397,-0.07952  -0.15514,-0.06912  -0.16664,-0.05781  -0.17700,-0.04310  -0.18495,-0.02330 |    ?      ?      ?      ?      ?      ?      ?      ?      ?      ?      ?      ?      ?      ?      ?      ?      ?      ?      ?      ?      ?      ?      ?      ?      ?      ?      ?      ?      ?      ?      ?      ?      ?      ?      ?      ?      ?      ?      ?      ?      ?      ?      ?      ?      ?      ?      ?      ?      ?      ?    |   +0.19790,+0.03801  +0.19035,+0.03474  +0.18041,+0.03200  +0.16937,+0.02942  +0.15824,+0.02758  +0.14756,+0.02569  +0.13569,+0.02454  +0.12363,+0.02401  +0.11130,+0.02390  +0.09880,+0.02540  +0.08685,+0.02697  +0.07432,+0.02860  +0.06143,+0.03041  +0.04921,+0.03314  +0.03625,+0.03462  +0.02300,+0.03559  +0.01031,+0.03755  -0.00173,+0.04110  -0.01286,+0.04472  -0.02334,+0.04804  -0.03441,+0.05141  -0.04447,+0.05620  -0.05473,+0.06019  -0.06421,+0.06325  -0.07255,+0.06558  -0.08098,+0.06447  -0.08880,+0.06290  -0.09658,+0.06112  -0.10564,+0.05766  -0.11516,+0.05407  -0.12531,+0.04944  -0.13572,+0.04438  -0.14612,+0.03852  -0.15619,+0.03144  -0.16406,+0.02162  -0.16884,+0.00975  -0.17211,-0.00175  -0.17277,-0.01203  -0.17169,-0.02057  -0.16598,-0.02391  -0.15779,-0.02418  -0.14885,-0.02402  -0.13942,-0.02492  -0.12990,-0.02658  -0.11927,-0.02813  -0.10827,-0.02978  -0.09797,-0.03229  -0.08701,-0.03449  -0.07610,-0.03582  -0.06505,-0.03677  -0.05410,-0.03805  -0.04281,-0.03889  -0.03184,-0.03992  -0.01984,-0.04281  -0.00799,-0.04492  +0.00454,-0.04631  +0.01703,-0.04625  +0.03005,-0.04554  +0.04249,-0.04621  +0.05548,-0.04777  +0.06791,-0.04938  +0.08037,-0.05105  +0.09262,-0.05257  +0.10474,-0.05402  +0.11698,-0.05485  +0.12930,-0.05506  +0.14177,-0.05617  +0.15343,-0.05762  +0.16538,-0.05964  +0.17759,-0.06159 |   +0.11843,-0.15454  +0.19112,-0.10152  +0.18654,-0.09204  +0.18119,-0.08313  +0.17445,-0.07453  +0.16813,-0.06591  +0.16264,-0.05695  +0.15809,-0.04747  +0.15295,-0.03832  +0.14723,-0.02974  +0.13969,-0.02300  +0.13240,-0.01599  +0.12527,-0.00829  +0.11948,+0.00009  +0.11396,+0.00860  +0.10764,+0.01660  +0.10181,+0.02432  +0.09630,+0.03185  +0.09032,+0.03925  +0.08417,+0.04620  +0.07639,+0.05226  +0.06806,+0.05686  +0.06080,+0.06257  +0.05334,+0.06890  +0.04574,+0.07532  +0.03830,+0.08060  +0.03074,+0.08482  +0.02389,+0.08775  +0.01780,+0.08918  +0.01281,+0.08716  +0.00923,+0.08198  +0.00361,+0.07656  -0.00276,+0.07070  -0.00555,+0.06182  -0.00906,+0.05348  -0.01475,+0.04872  -0.02288,+0.04598  -0.03209,+0.04489  -0.03948,+0.04546  -0.04682,+0.04618  -0.05297,+0.04605  -0.05805,+0.04651  -0.06684,+0.04622  -0.07561,+0.04454  -0.08360,+0.04310  -0.09331,+0.04045  -0.10398,+0.03652  -0.11374,+0.03239  -0.12246,+0.02774  -0.13048,+0.02351  -0.14048,+0.01827  -0.14764,+0.01332  -0.15343,+0.00693  -0.15530,+0.00017  -0.15355,-0.00719  -0.15047,-0.01632  -0.14550,-0.02407  -0.14506,-0.03171  -0.14412,-0.04052  -0.14223,-0.04785  -0.13765,-0.05400  -0.13087,-0.05684  -0.12020,-0.05687  -0.10813,-0.05805  -0.09342,-0.05756  -0.07958,-0.05622  -0.06524,-0.05435  -0.05312,-0.04941  -0.04168,-0.04754  -0.03052,-0.04803  -0.02209,-0.05359 |   +0.29914,+0.01153  +0.28457,-0.00196  +0.26495,-0.00769  +0.24355,-0.01242  +0.22304,-0.01960  +0.20279,-0.02617  +0.18220,-0.02519  +0.16031,-0.02392  +0.13835,-0.02163  +0.11696,-0.01303  +0.09506,-0.00622  +0.07231,+0.00011  +0.04926,+0.00776  +0.02638,+0.01539  +0.00415,+0.02279  -0.01732,+0.02961  -0.04013,+0.03358  -0.06256,+0.03629  -0.08519,+0.03733  -0.10691,+0.03697  -0.12864,+0.03410  -0.15005,+0.03032  -0.17038,+0.02620  -0.18896,+0.01613  -0.20713,+0.00548  -0.22419,-0.00417  -0.23904,-0.01864  -0.25184,-0.03564  -0.26278,-0.05390  -0.26202,-0.07693 
Parasuchus_hislopi    ?      ?      ?      ?      ?      ?      ?      ?      ?      ?      ?      ?      ?      ?      ?      ?      ?      ?      ?      ?      ?      ?      ?      ?      ?      ?      ?      ?      ?      ?      ?      ?      ?      ?      ?      ?      ?      ?      ?      ?      ?      ?      ?      ?      ?      ?      ?      ?      ?      ?    |   -0.17140,+0.02381  -0.16138,+0.03843  -0.14933,+0.05028  -0.13646,+0.06220  -0.12321,+0.07436  -0.10855,+0.08519  -0.09250,+0.09480  -0.07502,+0.10061  -0.05704,+0.10344  -0.03885,+0.10114  -0.02077,+0.09734  -0.00247,+0.09370  +0.01507,+0.08947  +0.03334,+0.08634  +0.05177,+0.08220  +0.06995,+0.07869  +0.08744,+0.07462  +0.10437,+0.06974  +0.12124,+0.06653  +0.13695,+0.06153  +0.15227,+0.05687  +0.16701,+0.05487  +0.17992,+0.05273  +0.18851,+0.04920  +0.18713,+0.03954  +0.17859,+0.02537  +0.16357,+0.00974  +0.14329,-0.00739  +0.12319,-0.02503  +0.10451,-0.04340  +0.08678,-0.06184  +0.06754,-0.07691  +0.04828,-0.08950  +0.03197,-0.10286  +0.01637,-0.11209  +0.00133,-0.11653  -0.01172,-0.11844  -0.02041,-0.11850  -0.02469,-0.10918  -0.03210,-0.09802  -0.04242,-0.08726  -0.05545,-0.07657  -0.07191,-0.06783  -0.09016,-0.05960  -0.10872,-0.05215  -0.12645,-0.04279  -0.14069,-0.03146  -0.14922,-0.01812  -0.16275,-0.00662  -0.39102,-0.11925 |   +0.20363,+0.04533  +0.19818,+0.03792  +0.18916,+0.03357  +0.17907,+0.03026  +0.16869,+0.02877  +0.15860,+0.02819  +0.14744,+0.02973  +0.13592,+0.02896  +0.12386,+0.02793  +0.11145,+0.02734  +0.09958,+0.02719  +0.08721,+0.02772  +0.07431,+0.02837  +0.06183,+0.02910  +0.04871,+0.02887  +0.03525,+0.02787  +0.02210,+0.02897  +0.00925,+0.02939  -0.00259,+0.02975  -0.01358,+0.03233  -0.02506,+0.03668  -0.03626,+0.04118  -0.04796,+0.04430  -0.05897,+0.04635  -0.06914,+0.04789  -0.07848,+0.05113  -0.08639,+0.05442  -0.09423,+0.05626  -0.10378,+0.05477  -0.11344,+0.05502  -0.12287,+0.05097  -0.13239,+0.04479  -0.14349,+0.03998  -0.15430,+0.03319  -0.16453,+0.02533  -0.17185,+0.01580  -0.17463,+0.00490  -0.17471,-0.00560  -0.16891,-0.01548  -0.16335,-0.02403  -0.15515,-0.02866  -0.14628,-0.03178  -0.13714,-0.03337  -0.12777,-0.03175  -0.11705,-0.03211  -0.10586,-0.03276  -0.09528,-0.03374  -0.08399,-0.03154  -0.07289,-0.03156  -0.06170,-0.03198  -0.05079,-0.03420  -0.03943,-0.03593  -0.02826,-0.03692  -0.01615,-0.03951  -0.00418,-0.03880  +0.00839,-0.03918  +0.02061,-0.04126  +0.03299,-0.04466  +0.04477,-0.04801  +0.05732,-0.05013  +0.06913,-0.05251  +0.08078,-0.05464  +0.09214,-0.05557  +0.10332,-0.05452  +0.11430,-0.05223  +0.12520,-0.05031  +0.13618,-0.04879  +0.14636,-0.04929  +0.15683,-0.05139  +0.16760,-0.05385 |   +0.12875,-0.17668  +0.20376,-0.10281  +0.19624,-0.09427  +0.18938,-0.08555  +0.18228,-0.07646  +0.17583,-0.06731  +0.16906,-0.05873  +0.16147,-0.05093  +0.15388,-0.04311  +0.14644,-0.03525  +0.13864,-0.02823  +0.13171,-0.02053  +0.12452,-0.01254  +0.11813,-0.00436  +0.11140,+0.00341  +0.10378,+0.01046  +0.09619,+0.01695  +0.08836,+0.02281  +0.08032,+0.02913  +0.07301,+0.03639  +0.06491,+0.04411  +0.05677,+0.05125  +0.04865,+0.05799  +0.03941,+0.06430  +0.02989,+0.07078  +0.02199,+0.07812  +0.01418,+0.08502  +0.00744,+0.09113  +0.00145,+0.09576  -0.00515,+0.09589  -0.01172,+0.09318  -0.01945,+0.09039  -0.02683,+0.08753  -0.03053,+0.08107  -0.02984,+0.07262  -0.02888,+0.06600  -0.03420,+0.06236  -0.03927,+0.05973  -0.03605,+0.05509  -0.03541,+0.04941  -0.03899,+0.04484  -0.04276,+0.04070  -0.05051,+0.03631  -0.05962,+0.03571  -0.06814,+0.03547  -0.07777,+0.03954  -0.08815,+0.04357  -0.09742,+0.04104  -0.10662,+0.03905  -0.11419,+0.03566  -0.12082,+0.02826  -0.12375,+0.01982  -0.12996,+0.01136  -0.13602,+0.00336  -0.14122,-0.00509  -0.14645,-0.01458  -0.15076,-0.02423  -0.15405,-0.03197  -0.15440,-0.04028  -0.15348,-0.04660  -0.14796,-0.04971  -0.13971,-0.05115  -0.12771,-0.05506  -0.11437,-0.05792  -0.09888,-0.05786  -0.08586,-0.05299  -0.07128,-0.04993  -0.05803,-0.04731  -0.04643,-0.04573  -0.03555,-0.04670  -0.02765,-0.05218 |   +0.30680,+0.00637  +0.28622,-0.01396  +0.26375,-0.02456  +0.24105,-0.03199  +0.22019,-0.03310  +0.20038,-0.02765  +0.18184,-0.01810  +0.16255,-0.00761  +0.14192,+0.00033  +0.12106,+0.00855  +0.10082,+0.01654  +0.07924,+0.02192  +0.05740,+0.02588  +0.03527,+0.02897  +0.01407,+0.03196  -0.00686,+0.03432  -0.02807,+0.03634  -0.04794,+0.04089  -0.06873,+0.04066  -0.08963,+0.03761  -0.11118,+0.03294  -0.13322,+0.02625  -0.15416,+0.01949  -0.17644,+0.01352  -0.19644,+0.00169  -0.21630,-0.00930  -0.23793,-0.02187  -0.25774,-0.03876  -0.27654,-0.05809  -0.28726,-0.08504 
Phytosaurus_doughtyi    ?      ?      ?      ?      ?      ?      ?      ?      ?      ?      ?      ?      ?      ?      ?      ?      ?      ?      ?      ?      ?      ?      ?      ?      ?      ?      ?      ?      ?      ?      ?      ?      ?      ?      ?      ?      ?      ?      ?      ?      ?      ?      ?      ?      ?      ?      ?      ?      ?      ?    |   -0.19339,+0.02429  -0.19196,+0.03189  -0.18684,+0.03876  -0.17790,+0.04539  -0.16554,+0.05104  -0.15383,+0.06078  -0.14197,+0.07321  -0.12984,+0.08578  -0.11585,+0.09591  -0.10073,+0.10281  -0.08484,+0.10485  -0.06815,+0.09966  -0.05017,+0.09401  -0.02962,+0.08969  -0.00725,+0.08368  +0.01611,+0.07567  +0.04079,+0.06758  +0.06600,+0.05911  +0.09149,+0.05052  +0.11760,+0.04158  +0.14348,+0.03231  +0.16806,+0.02341  +0.19005,+0.01287  +0.20553,-0.00094  +0.21143,-0.01478  +0.20807,-0.02620  +0.19710,-0.03657  +0.18036,-0.04816  +0.16068,-0.05673  +0.14103,-0.06673  +0.12340,-0.08044  +0.10481,-0.09179  +0.08645,-0.10103  +0.07035,-0.11113  +0.05421,-0.11830  +0.03889,-0.12217  +0.02323,-0.11919  +0.00837,-0.11209  -0.00953,-0.10009  -0.02985,-0.08732  -0.05065,-0.07412  -0.07206,-0.05948  -0.09360,-0.04481  -0.11492,-0.03112  -0.13625,-0.02344  -0.15657,-0.01751  -0.17314,-0.01242  -0.18366,-0.00701  -0.18866,+0.00360  -0.07494,-0.01498 |   +0.21064,+0.03175  +0.20437,+0.02340  +0.19721,+0.01618  +0.18776,+0.01427  +0.17758,+0.01450  +0.16747,+0.01415  +0.15632,+0.01591  +0.14501,+0.01902  +0.13323,+0.02238  +0.12108,+0.02546  +0.10916,+0.02682  +0.09672,+0.02833  +0.08369,+0.03012  +0.07106,+0.03196  +0.05775,+0.03382  +0.04380,+0.03368  +0.03005,+0.03336  +0.01667,+0.03310  +0.00423,+0.03293  -0.00770,+0.03270  -0.02036,+0.03264  -0.03290,+0.03250  -0.04531,+0.03235  -0.05668,+0.03283  -0.06739,+0.03361  -0.07781,+0.03419  -0.08703,+0.03517  -0.09603,+0.03623  -0.10665,+0.03701  -0.11720,+0.03728  -0.12817,+0.03707  -0.13868,+0.03469  -0.14863,+0.02977  -0.15891,+0.02448  -0.16869,+0.01868  -0.17657,+0.01225  -0.18021,+0.00429  -0.17890,-0.00505  -0.17601,-0.01566  -0.17042,-0.02368  -0.16217,-0.02895  -0.15444,-0.03456  -0.14635,-0.03877  -0.13781,-0.04062  -0.12798,-0.03984  -0.11767,-0.03993  -0.10763,-0.03949  -0.09648,-0.03828  -0.08573,-0.03784  -0.07522,-0.03493  -0.06483,-0.03176  -0.05371,-0.03024  -0.04251,-0.02908  -0.02983,-0.02912  -0.01736,-0.02941  -0.00430,-0.02952  +0.00841,-0.02923  +0.02155,-0.02880  +0.03385,-0.02858  +0.04662,-0.02974  +0.05867,-0.03199  +0.07064,-0.03284  +0.08239,-0.03274  +0.09407,-0.03276  +0.10558,-0.03346  +0.11686,-0.03392  +0.12812,-0.03487  +0.13838,-0.03624  +0.14876,-0.03803  +0.15876,-0.04190 |    ?      ?      ?      ?      ?      ?      ?      ?      ?      ?      ?      ?      ?      ?      ?      ?      ?      ?      ?      ?      ?      ?      ?      ?      ?      ?      ?      ?      ?      ?      ?      ?      ?      ?      ?      ?      ?      ?      ?      ?      ?      ?      ?      ?      ?      ?      ?      ?      ?      ?      ?      ?      ?      ?      ?      ?      ?      ?      ?      ?      ?      ?      ?      ?      ?      ?      ?      ?      ?      ?      ?    |    ?      ?      ?      ?      ?      ?      ?      ?      ?      ?      ?      ?      ?      ?      ?      ?      ?      ?      ?      ?      ?      ?      ?      ?      ?      ?      ?      ?      ?      ?    
Pravusuchus_hortus   -0.21609,+0.01498  -0.20797,+0.02909  -0.19180,+0.03486  -0.17392,+0.03925  -0.15501,+0.03917  -0.13585,+0.03754  -0.11610,+0.04043  -0.09556,+0.04277  -0.07536,+0.04661  -0.05603,+0.05242  -0.03628,+0.05585  -0.01792,+0.06228  +0.00060,+0.06837  +0.01881,+0.07293  +0.03771,+0.07206  +0.05647,+0.06867  +0.07553,+0.06580  +0.09451,+0.06090  +0.11358,+0.06097  +0.13370,+0.05890  +0.15252,+0.05352  +0.17167,+0.04659  +0.18941,+0.04033  +0.20269,+0.03058  +0.20856,+0.01939  +0.19915,+0.00694  +0.18665,-0.00912  +0.17102,-0.02407  +0.15386,-0.03643  +0.13841,-0.04944  +0.12389,-0.06194  +0.11379,-0.07584  +0.10074,-0.08475  +0.08481,-0.08726  +0.06748,-0.08760  +0.05029,-0.08534  +0.03239,-0.08162  +0.01323,-0.07820  -0.00675,-0.07613  -0.02752,-0.07448  -0.04759,-0.06943  -0.06571,-0.06030  -0.08212,-0.04710  -0.10106,-0.03892  -0.12158,-0.03396  -0.14169,-0.02777  -0.15956,-0.01885  -0.17769,-0.01225  -0.19670,-0.00788  -0.21214,-0.00096 |   -0.19682,+0.01361  -0.19287,+0.01730  -0.18422,+0.02038  -0.17361,+0.02633  -0.16229,+0.03540  -0.14934,+0.04553  -0.13330,+0.05474  -0.11667,+0.06513  -0.10005,+0.07595  -0.08174,+0.08205  -0.06285,+0.08358  -0.04362,+0.07895  -0.02419,+0.07980  -0.00372,+0.08307  +0.01774,+0.07989  +0.04017,+0.07620  +0.06283,+0.07083  +0.08513,+0.06403  +0.10699,+0.05684  +0.12917,+0.05052  +0.14966,+0.04155  +0.16913,+0.03394  +0.18740,+0.02782  +0.20096,+0.02023  +0.20488,+0.00770  +0.20328,-0.00637  +0.19608,-0.02176  +0.18134,-0.03677  +0.16735,-0.05335  +0.14924,-0.06505  +0.12982,-0.07480  +0.11508,-0.08988  +0.09736,-0.09922  +0.07882,-0.10566  +0.05940,-0.10824  +0.04035,-0.10617  +0.02138,-0.10199  +0.00411,-0.09942  -0.01341,-0.09409  -0.02776,-0.08153  -0.04315,-0.06883  -0.06025,-0.05653  -0.07895,-0.04536  -0.09822,-0.03464  -0.11720,-0.02593  -0.13685,-0.01954  -0.15480,-0.01408  -0.16996,-0.01164  -0.18362,-0.00336  -0.20503,+0.07561 |   +0.20612,+0.02624  +0.19816,+0.01955  +0.18900,+0.01353  +0.17871,+0.01087  +0.16839,+0.01046  +0.15846,+0.01266  +0.14715,+0.01566  +0.13527,+0.01810  +0.12300,+0.02075  +0.11047,+0.02322  +0.09911,+0.02762  +0.08747,+0.03308  +0.07564,+0.03897  +0.06358,+0.04293  +0.05072,+0.04638  +0.03756,+0.04971  +0.02474,+0.05246  +0.01232,+0.05485  +0.00075,+0.05633  -0.01029,+0.05700  -0.02206,+0.05627  -0.03380,+0.05645  -0.04551,+0.05705  -0.05635,+0.05637  -0.06664,+0.05495  -0.07672,+0.05415  -0.08572,+0.05415  -0.09445,+0.05349  -0.10457,+0.05174  -0.11473,+0.05094  -0.12500,+0.04921  -0.13404,+0.04341  -0.14431,+0.03880  -0.15425,+0.03290  -0.16169,+0.02295  -0.16755,+0.01120  -0.17087,-0.00085  -0.16873,-0.01344  -0.16509,-0.02693  -0.15966,-0.03696  -0.15194,-0.04357  -0.14401,-0.04873  -0.13708,-0.05340  -0.12922,-0.05330  -0.11984,-0.05226  -0.10982,-0.05232  -0.10002,-0.05182  -0.08915,-0.05062  -0.07860,-0.05084  -0.06827,-0.04886  -0.05849,-0.04513  -0.04872,-0.04013  -0.03851,-0.03590  -0.02658,-0.03263  -0.01460,-0.03071  -0.00194,-0.02934  +0.01044,-0.02865  +0.02328,-0.02974  +0.03555,-0.03125  +0.04845,-0.03298  +0.06063,-0.03579  +0.07278,-0.03881  +0.08481,-0.04139  +0.09676,-0.04382  +0.10861,-0.04664  +0.12033,-0.04969  +0.13238,-0.05150  +0.14322,-0.05461  +0.15414,-0.05849  +0.16567,-0.06089 |   +0.04738,-0.14656  +0.12198,-0.13583  +0.12190,-0.12618  +0.12160,-0.11613  +0.12109,-0.10534  +0.12091,-0.09462  +0.12165,-0.08398  +0.12127,-0.07324  +0.11923,-0.06241  +0.11751,-0.05144  +0.11766,-0.04063  +0.11640,-0.02972  +0.11500,-0.01808  +0.11403,-0.00653  +0.11278,+0.00517  +0.11028,+0.01692  +0.10858,+0.02831  +0.10688,+0.03947  +0.10463,+0.05081  +0.10154,+0.06171  +0.09728,+0.07282  +0.09248,+0.08293  +0.08614,+0.09162  +0.07743,+0.09939  +0.06818,+0.10755  +0.05909,+0.11502  +0.04832,+0.12021  +0.03688,+0.12275  +0.02516,+0.12444  +0.01386,+0.12557  +0.00310,+0.12466  -0.00861,+0.12181  -0.02056,+0.11736  -0.03205,+0.11207  -0.04063,+0.10365  -0.04707,+0.09603  -0.05491,+0.09001  -0.05977,+0.08176  -0.05918,+0.07220  -0.05928,+0.06220  -0.05673,+0.05300  -0.05493,+0.04536  -0.05212,+0.03520  -0.05206,+0.02533  -0.05657,+0.01728  -0.06450,+0.00963  -0.07294,+0.00071  -0.08055,-0.00870  -0.08720,-0.01704  -0.09513,-0.02257  -0.10473,-0.02766  -0.10783,-0.03417  -0.10525,-0.04137  -0.09812,-0.04447  -0.09117,-0.04574  -0.09102,-0.05077  -0.09913,-0.05146  -0.10872,-0.05172  -0.11947,-0.05228  -0.12702,-0.05300  -0.13018,-0.05856  -0.12900,-0.06671  -0.12510,-0.07868  -0.12072,-0.09052  -0.11110,-0.09813  -0.09915,-0.09831  -0.08437,-0.09637  -0.07035,-0.09421  -0.05829,-0.09339  -0.04840,-0.09338  -0.04374,-0.09816 |   +0.31018,-0.00551  +0.29087,-0.01820  +0.27133,-0.02400  +0.25059,-0.02316  +0.23043,-0.02295  +0.21130,-0.01655  +0.19212,-0.01039  +0.17050,-0.00886  +0.14814,-0.00468  +0.12593,+0.00230  +0.10427,+0.00983  +0.08153,+0.01579  +0.05841,+0.01891  +0.03591,+0.02474  +0.01452,+0.03085  -0.00578,+0.03781  -0.02589,+0.04546  -0.04563,+0.04950  -0.06619,+0.04767  -0.08669,+0.04234  -0.10764,+0.03529  -0.13030,+0.03194  -0.15206,+0.02841  -0.17363,+0.02072  -0.19335,+0.00915  -0.20958,-0.00624  -0.22656,-0.02520  -0.24655,-0.04302  -0.26310,-0.06508  -0.27369,-0.09171 
Protome_batalaria    ?      ?      ?      ?      ?      ?      ?      ?      ?      ?      ?      ?      ?      ?      ?      ?      ?      ?      ?      ?      ?      ?      ?      ?      ?      ?      ?      ?      ?      ?      ?      ?      ?      ?      ?      ?      ?      ?      ?      ?      ?      ?      ?      ?      ?      ?      ?      ?      ?      ?    |    ?      ?      ?      ?      ?      ?      ?      ?      ?      ?      ?      ?      ?      ?      ?      ?      ?      ?      ?      ?      ?      ?      ?      ?      ?      ?      ?      ?      ?      ?      ?      ?      ?      ?      ?      ?      ?      ?      ?      ?      ?      ?      ?      ?      ?      ?      ?      ?      ?      ?    |    ?      ?      ?      ?      ?      ?      ?      ?      ?      ?      ?      ?      ?      ?      ?      ?      ?      ?      ?      ?      ?      ?      ?      ?      ?      ?      ?      ?      ?      ?      ?      ?      ?      ?      ?      ?      ?      ?      ?      ?      ?      ?      ?      ?      ?      ?      ?      ?      ?      ?      ?      ?      ?      ?      ?      ?      ?      ?      ?      ?      ?      ?      ?      ?      ?      ?      ?      ?      ?      ?    |    ?      ?      ?      ?      ?      ?      ?      ?      ?      ?      ?      ?      ?      ?      ?      ?      ?      ?      ?      ?      ?      ?      ?      ?      ?      ?      ?      ?      ?      ?      ?      ?      ?      ?      ?      ?      ?      ?      ?      ?      ?      ?      ?      ?      ?      ?      ?      ?      ?      ?      ?      ?      ?      ?      ?      ?      ?      ?      ?      ?      ?      ?      ?      ?      ?      ?      ?      ?      ?      ?      ?    |    ?      ?      ?      ?      ?      ?      ?      ?      ?      ?      ?      ?      ?      ?      ?      ?      ?      ?      ?      ?      ?      ?      ?      ?      ?      ?      ?      ?      ?      ?    
Redondasaurus_bermani   -0.22041,+0.02200  -0.21141,+0.03321  -0.19636,+0.04182  -0.17899,+0.04650  -0.16034,+0.04811  -0.14131,+0.04911  -0.12160,+0.05125  -0.10131,+0.05210  -0.08108,+0.05137  -0.06141,+0.04888  -0.04169,+0.04707  -0.02233,+0.04865  -0.00260,+0.04864  +0.01717,+0.04914  +0.03733,+0.04960  +0.05705,+0.05039  +0.07664,+0.05003  +0.09624,+0.04634  +0.11518,+0.04229  +0.13532,+0.03968  +0.15460,+0.03772  +0.17417,+0.03472  +0.19198,+0.03270  +0.20597,+0.02843  +0.21227,+0.02124  +0.20530,+0.01152  +0.19292,-0.00046  +0.17891,-0.01290  +0.16828,-0.02784  +0.15841,-0.04262  +0.14528,-0.05415  +0.13057,-0.06253  +0.11436,-0.06895  +0.09719,-0.07260  +0.07920,-0.07492  +0.06154,-0.07603  +0.04330,-0.07557  +0.02413,-0.07535  +0.00454,-0.07388  -0.01570,-0.07046  -0.03561,-0.06394  -0.05416,-0.05414  -0.07317,-0.04394  -0.09396,-0.03915  -0.11471,-0.03308  -0.13517,-0.02558  -0.15437,-0.01761  -0.17298,-0.00934  -0.19301,-0.00296  -0.21007,+0.00796 |    ?      ?      ?      ?      ?      ?      ?      ?      ?      ?      ?      ?      ?      ?      ?      ?      ?      ?      ?      ?      ?      ?      ?      ?      ?      ?      ?      ?      ?      ?      ?      ?      ?      ?      ?      ?      ?      ?      ?      ?      ?      ?      ?      ?      ?      ?      ?      ?      ?      ?    |    ?      ?      ?      ?      ?      ?      ?      ?      ?      ?      ?      ?      ?      ?      ?      ?      ?      ?      ?      ?      ?      ?      ?      ?      ?      ?      ?      ?      ?      ?      ?      ?      ?      ?      ?      ?      ?      ?      ?      ?      ?      ?      ?      ?      ?      ?      ?      ?      ?      ?      ?      ?      ?      ?      ?      ?      ?      ?      ?      ?      ?      ?      ?      ?      ?      ?      ?      ?      ?      ?    |   +0.08323,-0.17649  +0.16414,-0.13730  +0.15922,-0.12749  +0.15428,-0.11764  +0.14887,-0.10734  +0.14379,-0.09711  +0.13891,-0.08691  +0.13382,-0.07674  +0.12890,-0.06635  +0.12369,-0.05607  +0.11780,-0.04646  +0.11221,-0.03667  +0.10670,-0.02617  +0.10155,-0.01577  +0.09597,-0.00552  +0.08973,+0.00459  +0.08353,+0.01418  +0.07867,+0.02430  +0.07393,+0.03496  +0.06669,+0.04423  +0.05779,+0.05374  +0.05023,+0.06379  +0.04506,+0.07512  +0.03858,+0.08660  +0.03347,+0.09906  +0.02710,+0.10959  +0.01830,+0.11807  +0.01229,+0.12709  +0.00341,+0.13218  -0.00420,+0.13685  -0.01158,+0.13864  -0.02041,+0.13655  -0.02992,+0.13399  -0.03892,+0.13270  -0.04456,+0.12797  -0.04545,+0.12039  -0.04447,+0.11168  -0.04500,+0.10159  -0.04755,+0.09282  -0.04534,+0.08395  -0.04780,+0.07556  -0.05126,+0.06862  -0.05566,+0.05853  -0.06309,+0.05167  -0.07124,+0.04855  -0.07722,+0.04294  -0.07933,+0.03609  -0.07500,+0.02957  -0.07487,+0.02404  -0.07994,+0.02071  -0.08864,+0.01594  -0.09484,+0.00896  -0.10170,-0.00028  -0.10997,-0.00751  -0.11645,-0.01635  -0.12355,-0.02621  -0.12821,-0.03646  -0.12869,-0.04579  -0.12551,-0.05664  -0.12037,-0.06641  -0.11582,-0.07791  -0.11099,-0.08683  -0.10186,-0.08989  -0.09064,-0.08860  -0.07662,-0.08952  -0.06412,-0.08800  -0.05189,-0.08305  -0.03998,-0.08357  -0.02902,-0.08507  -0.01839,-0.08674  -0.01092,-0.09269 |   +0.28134,+0.02899  +0.26902,+0.01898  +0.25379,+0.01010  +0.23827,+0.00072  +0.22028,-0.00120  +0.20091,-0.00107  +0.18156,-0.00327  +0.16108,-0.00105  +0.13988,+0.00176  +0.11829,+0.00391  +0.09682,+0.00111  +0.07415,-0.00296  +0.05085,-0.00580  +0.02740,-0.00975  +0.00446,-0.01198  -0.01839,-0.01147  -0.04208,-0.01026  -0.06526,-0.01068  -0.08880,-0.01042  -0.11162,-0.00956  -0.13457,-0.00684  -0.15726,-0.00372  -0.17923,-0.00228  -0.20069,-0.00118  -0.22055,+0.00265  -0.23778,+0.00941  -0.25578,+0.01227  -0.27214,+0.01496  -0.28583,+0.01844  -0.28961,+0.01798 
Redondasaurus_gregorii   -0.21458,+0.01640  -0.20326,+0.02817  -0.18487,+0.03355  -0.16493,+0.03795  -0.14443,+0.04269  -0.12374,+0.04697  -0.10202,+0.04937  -0.07970,+0.05211  -0.05744,+0.05461  -0.03571,+0.05700  -0.01425,+0.05905  +0.00640,+0.06041  +0.02695,+0.06005  +0.04704,+0.05939  +0.06707,+0.05892  +0.08626,+0.05717  +0.10503,+0.05552  +0.12342,+0.05369  +0.14042,+0.05075  +0.15757,+0.04743  +0.17318,+0.04526  +0.18819,+0.04340  +0.20024,+0.04223  +0.20686,+0.04141  +0.20381,+0.03501  +0.19281,+0.02256  +0.17817,+0.00768  +0.16328,-0.00779  +0.15408,-0.02586  +0.14553,-0.04255  +0.13016,-0.05202  +0.11364,-0.05978  +0.09672,-0.06732  +0.08233,-0.07750  +0.06720,-0.08235  +0.05162,-0.08232  +0.03501,-0.08045  +0.01723,-0.07746  -0.00151,-0.07369  -0.02150,-0.06952  -0.04178,-0.06415  -0.06236,-0.06040  -0.08345,-0.05723  -0.10432,-0.05424  -0.12482,-0.05004  -0.14388,-0.04232  -0.16143,-0.03368  -0.17885,-0.02595  -0.19615,-0.01734  -0.20810,-0.00201 |   -0.19011,+0.01635  -0.17938,+0.02275  -0.16887,+0.03163  -0.15696,+0.04147  -0.14379,+0.05124  -0.12768,+0.05792  -0.11033,+0.06578  -0.09125,+0.07113  -0.07157,+0.07627  -0.05160,+0.07937  -0.03203,+0.08172  -0.01327,+0.08369  +0.00488,+0.08465  +0.02403,+0.08360  +0.04401,+0.08237  +0.06397,+0.08079  +0.08348,+0.07700  +0.10302,+0.07195  +0.12200,+0.06515  +0.14080,+0.05898  +0.16002,+0.05535  +0.17820,+0.05209  +0.19418,+0.04595  +0.20666,+0.04039  +0.20810,+0.03305  +0.19747,+0.02491  +0.18284,+0.01229  +0.16279,-0.00205  +0.14530,-0.02040  +0.12416,-0.03475  +0.10056,-0.04628  +0.07762,-0.05861  +0.05437,-0.06786  +0.03311,-0.07820  +0.01145,-0.08354  -0.00818,-0.08901  -0.02618,-0.09227  -0.04118,-0.09160  -0.05506,-0.08793  -0.06724,-0.07976  -0.07797,-0.06818  -0.09071,-0.05670  -0.10494,-0.04546  -0.11903,-0.03353  -0.13410,-0.02448  -0.15000,-0.01739  -0.16463,-0.01166  -0.17669,-0.00743  -0.18731,-0.00088  -0.27114,-0.05496 |   +0.20490,+0.08198  +0.19512,+0.07588  +0.18475,+0.07347  +0.17473,+0.07436  +0.16515,+0.07567  +0.15616,+0.07743  +0.14660,+0.08027  +0.13671,+0.08198  +0.12628,+0.08255  +0.11585,+0.08407  +0.10607,+0.08569  +0.09623,+0.08790  +0.08597,+0.08995  +0.07611,+0.09172  +0.06576,+0.09329  +0.05490,+0.09319  +0.04427,+0.09259  +0.03419,+0.09203  +0.02504,+0.09092  +0.01622,+0.08888  +0.00696,+0.08668  -0.00261,+0.08441  -0.01185,+0.08207  -0.02004,+0.07918  -0.02862,+0.07654  -0.03675,+0.07337  -0.04383,+0.06983  -0.05060,+0.06687  -0.05880,+0.06430  -0.06754,+0.06125  -0.07638,+0.05587  -0.08624,+0.04971  -0.09759,+0.04410  -0.10922,+0.03699  -0.12043,+0.02581  -0.13116,+0.01267  -0.13946,-0.00142  -0.14366,-0.01630  -0.14308,-0.03208  -0.14033,-0.04424  -0.13574,-0.05341  -0.12902,-0.06010  -0.12360,-0.06676  -0.11745,-0.07134  -0.10998,-0.07466  -0.10267,-0.07875  -0.09544,-0.08178  -0.08772,-0.08431  -0.08023,-0.08625  -0.07276,-0.08785  -0.06520,-0.08743  -0.05715,-0.08744  -0.04884,-0.08739  -0.03945,-0.08726  -0.03025,-0.08663  -0.02055,-0.08783  -0.01094,-0.08927  -0.00075,-0.09070  +0.00893,-0.09278  +0.01940,-0.09450  +0.02962,-0.09611  +0.03976,-0.09793  +0.04991,-0.09907  +0.06015,-0.10043  +0.07033,-0.10226  +0.08034,-0.10476  +0.09021,-0.10836  +0.09951,-0.11179  +0.10963,-0.11393  +0.11986,-0.11663 |   +0.06512,-0.17769  +0.15517,-0.14182  +0.14916,-0.13292  +0.14501,-0.12284  +0.14192,-0.11146  +0.13710,-0.10071  +0.13159,-0.09014  +0.12665,-0.07904  +0.12153,-0.06773  +0.11694,-0.05609  +0.11208,-0.04496  +0.10847,-0.03336  +0.10453,-0.02128  +0.09801,-0.01057  +0.09346,+0.00132  +0.08662,+0.01233  +0.07824,+0.02186  +0.07282,+0.03335  +0.06676,+0.04522  +0.06272,+0.05789  +0.05831,+0.07125  +0.05507,+0.08405  +0.05422,+0.09660  +0.04974,+0.10861  +0.04546,+0.12047  +0.03829,+0.12914  +0.02874,+0.13541  +0.02097,+0.14207  +0.01293,+0.14581  +0.00494,+0.14537  -0.00240,+0.14171  -0.00971,+0.13481  -0.01622,+0.12408  -0.02346,+0.11171  -0.02742,+0.09821  -0.02514,+0.08563  -0.02397,+0.07335  -0.02338,+0.06170  -0.02566,+0.05353  -0.03128,+0.04843  -0.03921,+0.04778  -0.04641,+0.04729  -0.05710,+0.04448  -0.06424,+0.04056  -0.06268,+0.03308  -0.06336,+0.02502  -0.07049,+0.02015  -0.07948,+0.01748  -0.08800,+0.01499  -0.09265,+0.00784  -0.10276,+0.00247  -0.11109,-0.00323  -0.11881,-0.01208  -0.12736,-0.01885  -0.13366,-0.02693  -0.13891,-0.03672  -0.14360,-0.04699  -0.14812,-0.05492  -0.15036,-0.06300  -0.14761,-0.06914  -0.14094,-0.07510  -0.13167,-0.07840  -0.11647,-0.07496  -0.09860,-0.07184  -0.07727,-0.06795  -0.05842,-0.06981  -0.03984,-0.07071  -0.02457,-0.06801  -0.01232,-0.06808  -0.00215,-0.07360  +0.00483,-0.08203 |   +0.28665,+0.03156  +0.27564,+0.02198  +0.25969,+0.01636  +0.24130,+0.01208  +0.22104,+0.01104  +0.19965,+0.01079  +0.17814,+0.00973  +0.15547,+0.00707  +0.13236,+0.00425  +0.10931,+0.00026  +0.08779,-0.00849  +0.06450,-0.01491  +0.04065,-0.01950  +0.01624,-0.02010  -0.00754,-0.02010  -0.03075,-0.02083  -0.05414,-0.02451  -0.07701,-0.02227  -0.10031,-0.02099  -0.12259,-0.01841  -0.14450,-0.01290  -0.16541,-0.00467  -0.18565,+0.00340  -0.20549,+0.01050  -0.22373,+0.01765  -0.23957,+0.02424  -0.25514,+0.02835  -0.26851,+0.03025  -0.27941,+0.02538  -0.28327,+0.01836 
Rutiodon_carolinensis    ?      ?      ?      ?      ?      ?      ?      ?      ?      ?      ?      ?      ?      ?      ?      ?      ?      ?      ?      ?      ?      ?      ?      ?      ?      ?      ?      ?      ?      ?      ?      ?      ?      ?      ?      ?      ?      ?      ?      ?      ?      ?      ?      ?      ?      ?      ?      ?      ?      ?    |    ?      ?      ?      ?      ?      ?      ?      ?      ?      ?      ?      ?      ?      ?      ?      ?      ?      ?      ?      ?      ?      ?      ?      ?      ?      ?      ?      ?      ?      ?      ?      ?      ?      ?      ?      ?      ?      ?      ?      ?      ?      ?      ?      ?      ?      ?      ?      ?      ?      ?    |    ?      ?      ?      ?      ?      ?      ?      ?      ?      ?      ?      ?      ?      ?      ?      ?      ?      ?      ?      ?      ?      ?      ?      ?      ?      ?      ?      ?      ?      ?      ?      ?      ?      ?      ?      ?      ?      ?      ?      ?      ?      ?      ?      ?      ?      ?      ?      ?      ?      ?      ?      ?      ?      ?      ?      ?      ?      ?      ?      ?      ?      ?      ?      ?      ?      ?      ?      ?      ?      ?    |   +0.03677,-0.10575  +0.17152,-0.08752  +0.17063,-0.08044  +0.16902,-0.07323  +0.16707,-0.06552  +0.16511,-0.05787  +0.16300,-0.05031  +0.16076,-0.04276  +0.15819,-0.03530  +0.15613,-0.02774  +0.15265,-0.02091  +0.14879,-0.01434  +0.14434,-0.00778  +0.13997,-0.00140  +0.13552,+0.00475  +0.13088,+0.01095  +0.12626,+0.01683  +0.12141,+0.02218  +0.11594,+0.02740  +0.10938,+0.03144  +0.10295,+0.03748  +0.09600,+0.04274  +0.08834,+0.04691  +0.07970,+0.05157  +0.07003,+0.05601  +0.05957,+0.05913  +0.04793,+0.06133  +0.03656,+0.06359  +0.02517,+0.06604  +0.01406,+0.06799  +0.00326,+0.06791  -0.00863,+0.06617  -0.02103,+0.06505  -0.03302,+0.06348  -0.04339,+0.06107  -0.05099,+0.05770  -0.05920,+0.05591  -0.06678,+0.05358  -0.07152,+0.04982  -0.07599,+0.04674  -0.07784,+0.04213  -0.07825,+0.03733  -0.08062,+0.03028  -0.08309,+0.02297  -0.08434,+0.01642  -0.08650,+0.01067  -0.09053,+0.00606  -0.09177,+0.00002  -0.09310,-0.00519  -0.09575,-0.00928  -0.10199,-0.01138  -0.10835,-0.01185  -0.11589,-0.01181  -0.12245,-0.01420  -0.12824,-0.01791  -0.13291,-0.02419  -0.13969,-0.02849  -0.14451,-0.03324  -0.14792,-0.03976  -0.14918,-0.04610  -0.14997,-0.05262  -0.14690,-0.05744  -0.13964,-0.06203  -0.13017,-0.06342  -0.11843,-0.06500  -0.10876,-0.06834  -0.09865,-0.06989  -0.08963,-0.06823  -0.08188,-0.06723  -0.07496,-0.06935  -0.07046,-0.07239 |    ?      ?      ?      ?      ?      ?      ?      ?      ?      ?      ?      ?      ?      ?      ?      ?      ?      ?      ?      ?      ?      ?      ?      ?      ?      ?      ?      ?      ?      ?    
Smilosuchus_adamanensis   -0.21717,+0.00485  -0.20743,+0.01958  -0.19067,+0.02706  -0.17228,+0.03267  -0.15274,+0.03606  -0.13318,+0.04062  -0.11236,+0.04273  -0.09057,+0.04366  -0.06867,+0.04503  -0.04708,+0.04552  -0.02558,+0.04545  -0.00477,+0.04478  +0.01598,+0.04435  +0.03631,+0.04404  +0.05660,+0.04537  +0.07601,+0.04956  +0.09521,+0.05384  +0.11448,+0.05618  +0.13266,+0.05758  +0.15114,+0.05719  +0.16777,+0.05386  +0.18353,+0.04669  +0.19733,+0.03814  +0.20743,+0.02734  +0.20872,+0.01181  +0.20429,-0.00442  +0.19337,-0.01832  +0.17980,-0.03070  +0.16383,-0.03935  +0.14783,-0.04750  +0.13124,-0.05455  +0.11423,-0.05797  +0.09629,-0.05866  +0.07850,-0.05849  +0.06107,-0.05506  +0.04503,-0.04920  +0.02873,-0.04546  +0.01145,-0.04905  -0.00734,-0.05332  -0.02797,-0.05360  -0.04923,-0.05184  -0.07030,-0.04804  -0.09189,-0.04497  -0.11299,-0.04162  -0.13383,-0.04003  -0.15342,-0.03941  -0.17048,-0.03888  -0.18462,-0.03012  -0.20083,-0.02288  -0.21401,-0.01262 |    ?      ?      ?      ?      ?      ?      ?      ?      ?      ?      ?      ?      ?      ?      ?      ?      ?      ?      ?      ?      ?      ?      ?      ?      ?      ?      ?      ?      ?      ?      ?      ?      ?      ?      ?      ?      ?      ?      ?      ?      ?      ?      ?      ?      ?      ?      ?      ?      ?      ?    |   +0.19039,+0.02430  +0.18645,+0.01911  +0.17865,+0.01701  +0.16822,+0.01802  +0.15715,+0.01883  +0.14626,+0.01894  +0.13400,+0.01773  +0.12148,+0.01648  +0.10869,+0.01637  +0.09581,+0.01617  +0.08389,+0.01807  +0.07184,+0.02265  +0.05995,+0.02887  +0.04807,+0.03423  +0.03543,+0.03918  +0.02200,+0.04201  +0.00851,+0.04323  -0.00475,+0.04522  -0.01727,+0.04682  -0.02908,+0.04806  -0.04184,+0.04746  -0.05433,+0.04730  -0.06681,+0.04913  -0.07833,+0.05152  -0.08878,+0.05320  -0.09886,+0.05474  -0.10770,+0.05527  -0.11629,+0.05644  -0.12597,+0.05900  -0.13435,+0.06229  -0.14268,+0.06275  -0.15009,+0.05838  -0.15865,+0.05446  -0.16768,+0.05038  -0.17389,+0.04267  -0.17890,+0.03422  -0.18055,+0.02558  -0.17661,+0.01685  -0.16732,+0.00826  -0.15525,+0.00232  -0.14221,-0.00217  -0.13000,-0.00744  -0.11869,-0.01299  -0.10924,-0.01979  -0.09782,-0.02367  -0.08710,-0.03001  -0.07750,-0.03644  -0.06871,-0.04343  -0.05931,-0.04952  -0.04863,-0.05230  -0.03774,-0.05504  -0.02639,-0.05721  -0.01522,-0.05785  -0.00281,-0.05922  +0.00896,-0.06193  +0.02097,-0.06540  +0.03293,-0.06774  +0.04518,-0.06748  +0.05670,-0.06508  +0.06853,-0.06075  +0.08002,-0.05649  +0.09125,-0.05172  +0.10214,-0.04683  +0.11365,-0.04398  +0.12554,-0.04207  +0.13763,-0.04121  +0.14962,-0.03931  +0.16013,-0.03480  +0.17148,-0.03118  +0.18348,-0.02901 |   +0.07431,-0.12692  +0.14332,-0.11843  +0.14271,-0.11010  +0.14165,-0.10148  +0.14038,-0.09220  +0.13901,-0.08295  +0.13728,-0.07375  +0.13534,-0.06443  +0.13344,-0.05488  +0.13152,-0.04524  +0.12979,-0.03582  +0.12818,-0.02634  +0.12660,-0.01632  +0.12419,-0.00667  +0.12148,+0.00304  +0.11856,+0.01287  +0.11501,+0.02205  +0.11140,+0.03102  +0.10765,+0.04024  +0.10220,+0.04857  +0.09525,+0.05703  +0.08812,+0.06501  +0.08061,+0.07233  +0.07106,+0.07856  +0.06008,+0.08414  +0.04859,+0.08844  +0.03709,+0.09381  +0.02583,+0.09793  +0.01487,+0.10121  +0.00483,+0.10328  -0.00448,+0.10268  -0.01450,+0.10029  -0.02426,+0.09696  -0.03192,+0.09024  -0.03692,+0.08105  -0.04074,+0.07283  -0.04541,+0.06486  -0.04994,+0.05670  -0.05281,+0.04996  -0.05497,+0.04356  -0.05660,+0.03833  -0.05829,+0.03485  -0.06449,+0.03243  -0.06936,+0.02721  -0.07452,+0.02275  -0.08231,+0.01884  -0.08940,+0.01184  -0.09804,+0.00781  -0.10630,+0.00336  -0.11321,-0.00227  -0.12298,-0.00844  -0.13140,-0.01251  -0.13820,-0.01949  -0.14322,-0.02642  -0.14864,-0.03148  -0.15219,-0.03703  -0.15408,-0.04231  -0.15257,-0.04625  -0.14749,-0.04997  -0.14193,-0.05433  -0.13642,-0.06075  -0.12924,-0.06192  -0.11799,-0.05831  -0.10438,-0.05759  -0.08732,-0.05797  -0.07159,-0.06026  -0.05542,-0.06221  -0.04120,-0.06316  -0.02932,-0.06480  -0.01954,-0.06838  -0.01523,-0.07636 |   +0.29983,+0.00237  +0.28087,-0.01084  +0.26087,-0.02001  +0.23973,-0.02568  +0.21889,-0.02626  +0.19816,-0.02207  +0.17799,-0.01545  +0.15697,-0.00757  +0.13525,-0.00056  +0.11288,+0.00534  +0.09044,+0.00948  +0.06718,+0.01382  +0.04373,+0.01720  +0.01995,+0.01831  -0.00287,+0.01953  -0.02525,+0.02018  -0.04780,+0.02304  -0.06951,+0.02412  -0.09108,+0.02607  -0.11130,+0.02941  -0.13096,+0.03164  -0.14936,+0.02808  -0.16490,+0.01726  -0.18172,+0.00412  -0.20113,-0.00593  -0.22077,-0.01360  -0.24156,-0.02188  -0.26193,-0.02910  -0.27884,-0.03954  -0.28425,-0.05720 
Smilosuchus_gregorii   -0.22136,+0.00903  -0.21094,+0.02305  -0.19445,+0.03145  -0.17533,+0.03441  -0.15566,+0.03725  -0.13586,+0.03640  -0.11607,+0.04165  -0.09506,+0.04435  -0.07387,+0.04453  -0.05359,+0.04590  -0.03452,+0.05298  -0.01499,+0.05659  +0.00525,+0.05754  +0.02540,+0.05870  +0.04582,+0.05878  +0.06556,+0.06179  +0.08531,+0.06380  +0.10513,+0.06373  +0.12360,+0.06351  +0.14175,+0.05579  +0.16026,+0.04966  +0.17939,+0.04358  +0.19499,+0.03315  +0.20531,+0.01699  +0.21068,-0.00066  +0.20585,-0.01591  +0.19279,-0.02773  +0.17866,-0.04005  +0.16262,-0.04870  +0.14723,-0.05688  +0.12935,-0.05834  +0.11154,-0.05874  +0.09430,-0.06308  +0.07818,-0.06476  +0.06375,-0.05793  +0.05110,-0.05010  +0.03682,-0.05122  +0.02120,-0.05673  +0.00375,-0.06105  -0.01582,-0.06046  -0.03654,-0.05901  -0.05755,-0.05725  -0.07910,-0.05411  -0.10040,-0.04992  -0.12170,-0.04515  -0.14247,-0.03895  -0.16169,-0.03167  -0.18061,-0.02502  -0.19933,-0.01655  -0.21582,-0.00720 |   -0.17537,+0.04351  -0.19208,+0.04326  -0.20437,+0.04356  -0.21020,+0.04518  -0.20703,+0.04818  -0.19671,+0.05157  -0.18089,+0.05789  -0.16055,+0.06285  -0.13948,+0.07203  -0.12032,+0.08595  -0.09868,+0.09637  -0.07543,+0.10277  -0.05122,+0.10670  -0.02441,+0.10706  +0.00429,+0.10329  +0.03312,+0.10112  +0.05742,+0.08670  +0.08322,+0.07324  +0.11121,+0.06503  +0.13854,+0.05411  +0.16519,+0.04397  +0.19015,+0.03719  +0.20915,+0.02270  +0.22440,+0.00780  +0.23009,-0.00814  +0.22653,-0.02310  +0.21571,-0.03919  +0.19647,-0.05602  +0.17491,-0.07364  +0.15145,-0.09023  +0.12643,-0.10482  +0.10130,-0.11707  +0.07706,-0.12588  +0.05604,-0.13577  +0.03527,-0.13976  +0.01572,-0.13634  -0.00398,-0.12929  -0.02181,-0.12058  -0.03770,-0.10070  -0.05954,-0.08178  -0.08552,-0.06617  -0.11148,-0.04692  -0.13767,-0.02827  -0.16125,-0.00932  -0.18299,+0.00164  -0.19813,+0.01081  -0.20179,+0.01827  -0.19163,+0.02376  -0.17546,+0.02920  +0.29204,-0.05305 |   +0.20033,+0.03857  +0.19392,+0.03112  +0.18511,+0.02499  +0.17458,+0.02141  +0.16416,+0.01806  +0.15431,+0.01504  +0.14331,+0.01437  +0.13215,+0.01595  +0.12066,+0.01796  +0.10889,+0.01934  +0.09823,+0.02296  +0.08743,+0.02842  +0.07585,+0.03301  +0.06395,+0.03533  +0.05189,+0.03949  +0.03946,+0.04339  +0.02674,+0.04476  +0.01425,+0.04646  +0.00235,+0.04614  -0.00920,+0.04624  -0.02162,+0.04659  -0.03397,+0.04689  -0.04633,+0.04733  -0.05778,+0.04709  -0.06856,+0.04631  -0.07910,+0.04688  -0.08849,+0.04663  -0.09766,+0.04607  -0.10836,+0.04437  -0.11895,+0.04204  -0.13003,+0.03979  -0.14106,+0.03948  -0.15161,+0.03745  -0.16170,+0.03486  -0.16885,+0.02816  -0.17293,+0.01848  -0.17508,+0.00795  -0.17455,-0.00286  -0.17021,-0.01386  -0.16426,-0.02242  -0.15650,-0.02827  -0.14789,-0.03218  -0.13876,-0.03470  -0.12963,-0.03662  -0.11948,-0.03727  -0.10901,-0.03673  -0.09901,-0.03488  -0.08780,-0.03435  -0.07675,-0.03506  -0.06573,-0.03733  -0.05464,-0.03937  -0.04325,-0.04156  -0.03194,-0.04244  -0.01927,-0.04244  -0.00695,-0.04207  +0.00581,-0.04283  +0.01821,-0.04409  +0.03099,-0.04364  +0.04302,-0.04290  +0.05557,-0.04282  +0.06745,-0.04287  +0.07898,-0.04504  +0.09034,-0.04674  +0.10167,-0.04739  +0.11302,-0.04714  +0.12434,-0.04740  +0.13582,-0.04666  +0.14653,-0.04537  +0.15769,-0.04420  +0.16914,-0.04329 |   +0.07071,-0.12463  +0.14531,-0.11281  +0.14495,-0.10401  +0.14415,-0.09489  +0.14284,-0.08513  +0.14153,-0.07544  +0.13941,-0.06593  +0.13763,-0.05624  +0.13573,-0.04645  +0.13446,-0.03658  +0.13317,-0.02713  +0.13096,-0.01792  +0.12838,-0.00834  +0.12572,+0.00096  +0.12267,+0.01016  +0.11960,+0.01946  +0.11668,+0.02832  +0.11369,+0.03688  +0.11046,+0.04558  +0.10694,+0.05389  +0.10175,+0.06186  +0.09819,+0.07005  +0.09226,+0.07627  +0.08491,+0.08238  +0.07607,+0.08762  +0.06637,+0.09146  +0.05598,+0.09497  +0.04500,+0.09495  +0.03348,+0.09447  +0.02206,+0.09160  +0.01052,+0.08996  -0.00210,+0.08687  -0.01482,+0.08210  -0.02658,+0.07565  -0.03547,+0.06706  -0.04080,+0.05821  -0.04666,+0.04962  -0.05178,+0.04078  -0.05677,+0.03498  -0.06384,+0.03201  -0.06836,+0.02776  -0.07132,+0.02413  -0.07352,+0.01826  -0.07153,+0.01240  -0.07459,+0.00884  -0.08323,+0.00891  -0.09453,+0.00930  -0.10395,+0.00687  -0.11058,+0.00557  -0.10994,-0.00082  -0.11599,-0.00491  -0.12235,-0.00573  -0.12311,-0.01224  -0.12728,-0.01837  -0.13230,-0.02480  -0.13901,-0.03115  -0.14402,-0.03938  -0.14855,-0.04604  -0.15300,-0.05225  -0.15351,-0.05733  -0.15072,-0.06181  -0.14409,-0.06318  -0.13124,-0.06391  -0.11623,-0.06355  -0.09800,-0.06359  -0.08202,-0.06375  -0.06607,-0.06378  -0.05296,-0.06345  -0.04332,-0.05940  -0.03506,-0.06091  -0.03070,-0.06743 |   +0.30144,+0.02069  +0.27638,+0.00365  +0.25304,-0.00848  +0.23280,-0.02122  +0.21563,-0.02684  +0.20014,-0.02474  +0.18745,-0.01423  +0.17112,-0.00569  +0.15299,+0.00099  +0.13322,+0.00199  +0.11268,+0.00449  +0.09025,+0.00740  +0.06754,+0.00852  +0.04433,+0.01168  +0.02183,+0.01437  -0.00082,+0.01566  -0.02372,+0.01799  -0.04554,+0.02030  -0.06770,+0.01875  -0.08892,+0.01126  -0.11185,+0.00800  -0.13601,+0.00791  -0.15925,+0.00741  -0.18299,+0.00556  -0.20575,+0.00556  -0.22582,+0.00629  -0.24462,-0.00229  -0.26215,-0.01680  -0.27982,-0.03371  -0.29219,-0.05702 
Smilosuchus_lithodendrorum   -0.21074,+0.01248  -0.20119,+0.02974  -0.18699,+0.04196  -0.17012,+0.04901  -0.15267,+0.05473  -0.13450,+0.05666  -0.11518,+0.05573  -0.09494,+0.05528  -0.07449,+0.05475  -0.05430,+0.05437  -0.03413,+0.05406  -0.01461,+0.05487  +0.00477,+0.05222  +0.02402,+0.05017  +0.04363,+0.05234  +0.06303,+0.05403  +0.08221,+0.05679  +0.10134,+0.05905  +0.11926,+0.06176  +0.13783,+0.06051  +0.15527,+0.05716  +0.17274,+0.05242  +0.18738,+0.04301  +0.19906,+0.02979  +0.20463,+0.01362  +0.20071,-0.00227  +0.19025,-0.01618  +0.17651,-0.02834  +0.16480,-0.04164  +0.15296,-0.05350  +0.13766,-0.05994  +0.12111,-0.06292  +0.10361,-0.06542  +0.08655,-0.06954  +0.06889,-0.06864  +0.05204,-0.07207  +0.03455,-0.07525  +0.01600,-0.07505  -0.00331,-0.07371  -0.02366,-0.07162  -0.04436,-0.06920  -0.06450,-0.06473  -0.08480,-0.05909  -0.10421,-0.05200  -0.12336,-0.04476  -0.14201,-0.03691  -0.15968,-0.03016  -0.17648,-0.02324  -0.19315,-0.01559  -0.20708,-0.00569 |    ?      ?      ?      ?      ?      ?      ?      ?      ?      ?      ?      ?      ?      ?      ?      ?      ?      ?      ?      ?      ?      ?      ?      ?      ?      ?      ?      ?      ?      ?      ?      ?      ?      ?      ?      ?      ?      ?      ?      ?      ?      ?      ?      ?      ?      ?      ?      ?      ?      ?    |    ?      ?      ?      ?      ?      ?      ?      ?      ?      ?      ?      ?      ?      ?      ?      ?      ?      ?      ?      ?      ?      ?      ?      ?      ?      ?      ?      ?      ?      ?      ?      ?      ?      ?      ?      ?      ?      ?      ?      ?      ?      ?      ?      ?      ?      ?      ?      ?      ?      ?      ?      ?      ?      ?      ?      ?      ?      ?      ?      ?      ?      ?      ?      ?      ?      ?      ?      ?      ?      ?    |   +0.06826,-0.14437  +0.13315,-0.12184  +0.13120,-0.11318  +0.12866,-0.10442  +0.12585,-0.09507  +0.12313,-0.08576  +0.12008,-0.07660  +0.11818,-0.06697  +0.11667,-0.05694  +0.11455,-0.04686  +0.11232,-0.03707  +0.11007,-0.02716  +0.10733,-0.01668  +0.10583,-0.00604  +0.10473,+0.00501  +0.10366,+0.01633  +0.10264,+0.02723  +0.10110,+0.03795  +0.09873,+0.04889  +0.09567,+0.05957  +0.09158,+0.07056  +0.08697,+0.08079  +0.08243,+0.09059  +0.07642,+0.10005  +0.06936,+0.10909  +0.06155,+0.11647  +0.05350,+0.12329  +0.04522,+0.12812  +0.03628,+0.13061  +0.02797,+0.13251  +0.01997,+0.13137  +0.01110,+0.12879  +0.00240,+0.12245  -0.00668,+0.11371  -0.01470,+0.10316  -0.02146,+0.09395  -0.02760,+0.08437  -0.03456,+0.07506  -0.03723,+0.06549  -0.04006,+0.05610  -0.04200,+0.04763  -0.04682,+0.04203  -0.05419,+0.03295  -0.05993,+0.02281  -0.06636,+0.01586  -0.07634,+0.01311  -0.08606,+0.00879  -0.09223,+0.00239  -0.09285,-0.00497  -0.09038,-0.01218  -0.08565,-0.01787  -0.08895,-0.02036  -0.09690,-0.02061  -0.10481,-0.02458  -0.11350,-0.02845  -0.12115,-0.03592  -0.12800,-0.04458  -0.13365,-0.05200  -0.13802,-0.06063  -0.13803,-0.06887  -0.13425,-0.07807  -0.12930,-0.08659  -0.11949,-0.09309  -0.10744,-0.09616  -0.09243,-0.09574  -0.07906,-0.09522  -0.06529,-0.09481  -0.05320,-0.09601  -0.04289,-0.09867  -0.03360,-0.10317  -0.02747,-0.10975 |    ?      ?      ?      ?      ?      ?      ?      ?      ?      ?      ?      ?      ?      ?      ?      ?      ?      ?      ?      ?      ?      ?      ?      ?      ?      ?      ?      ?      ?      ?    
Wannia_scurriensis    ?      ?      ?      ?      ?      ?      ?      ?      ?      ?      ?      ?      ?      ?      ?      ?      ?      ?      ?      ?      ?      ?      ?      ?      ?      ?      ?      ?      ?      ?      ?      ?      ?      ?      ?      ?      ?      ?      ?      ?      ?      ?      ?      ?      ?      ?      ?      ?      ?      ?    |    ?      ?      ?      ?      ?      ?      ?      ?      ?      ?      ?      ?      ?      ?      ?      ?      ?      ?      ?      ?      ?      ?      ?      ?      ?      ?      ?      ?      ?      ?      ?      ?      ?      ?      ?      ?      ?      ?      ?      ?      ?      ?      ?      ?      ?      ?      ?      ?      ?      ?    |    ?      ?      ?      ?      ?      ?      ?      ?      ?      ?      ?      ?      ?      ?      ?      ?      ?      ?      ?      ?      ?      ?      ?      ?      ?      ?      ?      ?      ?      ?      ?      ?      ?      ?      ?      ?      ?      ?      ?      ?      ?      ?      ?      ?      ?      ?      ?      ?      ?      ?      ?      ?      ?      ?      ?      ?      ?      ?      ?      ?      ?      ?      ?      ?      ?      ?      ?      ?      ?      ?    |    ?      ?      ?      ?      ?      ?      ?      ?      ?      ?      ?      ?      ?      ?      ?      ?      ?      ?      ?      ?      ?      ?      ?      ?      ?      ?      ?      ?      ?      ?      ?      ?      ?      ?      ?      ?      ?      ?      ?      ?      ?      ?      ?      ?      ?      ?      ?      ?      ?      ?      ?      ?      ?      ?      ?      ?      ?      ?      ?      ?      ?      ?      ?      ?      ?      ?      ?      ?      ?      ?      ?    |    ?      ?      ?      ?      ?      ?      ?      ?      ?      ?      ?      ?      ?      ?      ?      ?      ?      ?      ?      ?      ?      ?      ?      ?      ?      ?      ?      ?      ?      ?    
MB.R._2747     ?      ?      ?      ?      ?      ?      ?      ?      ?      ?      ?      ?      ?      ?      ?      ?      ?      ?      ?      ?      ?      ?      ?      ?      ?      ?      ?      ?      ?      ?      ?      ?      ?      ?      ?      ?      ?      ?      ?      ?      ?      ?      ?      ?      ?      ?      ?      ?      ?      ?    |    ?      ?      ?      ?      ?      ?      ?      ?      ?      ?      ?      ?      ?      ?      ?      ?      ?      ?      ?      ?      ?      ?      ?      ?      ?      ?      ?      ?      ?      ?      ?      ?      ?      ?      ?      ?      ?      ?      ?      ?      ?      ?      ?      ?      ?      ?      ?      ?      ?      ?    |    ?      ?      ?      ?      ?      ?      ?      ?      ?      ?      ?      ?      ?      ?      ?      ?      ?      ?      ?      ?      ?      ?      ?      ?      ?      ?      ?      ?      ?      ?      ?      ?      ?      ?      ?      ?      ?      ?      ?      ?      ?      ?      ?      ?      ?      ?      ?      ?      ?      ?      ?      ?      ?      ?      ?      ?      ?      ?      ?      ?      ?      ?      ?      ?      ?      ?      ?      ?      ?      ?    |    ?      ?      ?      ?      ?      ?      ?      ?      ?      ?      ?      ?      ?      ?      ?      ?      ?      ?      ?      ?      ?      ?      ?      ?      ?      ?      ?      ?      ?      ?      ?      ?      ?      ?      ?      ?      ?      ?      ?      ?      ?      ?      ?      ?      ?      ?      ?      ?      ?      ?      ?      ?      ?      ?      ?      ?      ?      ?      ?      ?      ?      ?      ?      ?      ?      ?      ?      ?      ?      ?      ?    |    ?      ?      ?      ?      ?      ?      ?      ?      ?      ?      ?      ?      ?      ?      ?      ?      ?      ?      ?      ?      ?      ?      ?      ?      ?      ?      ?      ?      ?      ?    
TMM_31100_1332     -0.21116,-0.00188  -0.19862,+0.01389  -0.18019,+0.02466  -0.16160,+0.03498  -0.14280,+0.04447  -0.12372,+0.05225  -0.10446,+0.05986  -0.08433,+0.06537  -0.06425,+0.06950  -0.04456,+0.07204  -0.02480,+0.07118  -0.00550,+0.06970  +0.01395,+0.06830  +0.03329,+0.06789  +0.05289,+0.06684  +0.07212,+0.06584  +0.09136,+0.06591  +0.11059,+0.06395  +0.12902,+0.06122  +0.14836,+0.05891  +0.16620,+0.05556  +0.18371,+0.05020  +0.19875,+0.04412  +0.20830,+0.03377  +0.21066,+0.02203  +0.19842,+0.01045  +0.18107,-0.00324  +0.16176,-0.01711  +0.14341,-0.03132  +0.12583,-0.04516  +0.10838,-0.05782  +0.09290,-0.07010  +0.07698,-0.08050  +0.06172,-0.08889  +0.04632,-0.09193  +0.03119,-0.09105  +0.01556,-0.08760  -0.00090,-0.08254  -0.01825,-0.07783  -0.03660,-0.07322  -0.05456,-0.06650  -0.07255,-0.06161  -0.09157,-0.06135  -0.11033,-0.05862  -0.12883,-0.05378  -0.14685,-0.04867  -0.16359,-0.04421  -0.17970,-0.04172  -0.19388,-0.03235  -0.20687,-0.02023 |    ?      ?      ?      ?      ?      ?      ?      ?      ?      ?      ?      ?      ?      ?      ?      ?      ?      ?      ?      ?      ?      ?      ?      ?      ?      ?      ?      ?      ?      ?      ?      ?      ?      ?      ?      ?      ?      ?      ?      ?      ?      ?      ?      ?      ?      ?      ?      ?      ?      ?    |    ?      ?      ?      ?      ?      ?      ?      ?      ?      ?      ?      ?      ?      ?      ?      ?      ?      ?      ?      ?      ?      ?      ?      ?      ?      ?      ?      ?      ?      ?      ?      ?      ?      ?      ?      ?      ?      ?      ?      ?      ?      ?      ?      ?      ?      ?      ?      ?      ?      ?      ?      ?      ?      ?      ?      ?      ?      ?      ?      ?      ?      ?      ?      ?      ?      ?      ?      ?      ?      ?    |    ?      ?      ?      ?      ?      ?      ?      ?      ?      ?      ?      ?      ?      ?      ?      ?      ?      ?      ?      ?      ?      ?      ?      ?      ?      ?      ?      ?      ?      ?      ?      ?      ?      ?      ?      ?      ?      ?      ?      ?      ?      ?      ?      ?      ?      ?      ?      ?      ?      ?      ?      ?      ?      ?      ?      ?      ?      ?      ?      ?      ?      ?      ?      ?      ?      ?      ?      ?      ?      ?      ?    |    ?      ?      ?      ?      ?      ?      ?      ?      ?      ?      ?      ?      ?      ?      ?      ?      ?      ?      ?      ?      ?      ?      ?      ?      ?      ?      ?      ?      ?      ?    
NHMW_1986_0024_0001   -0.20253,+0.00236  -0.18775,+0.02116  -0.16930,+0.03573  -0.15030,+0.04707  -0.13145,+0.05686  -0.11295,+0.06516  -0.09479,+0.07344  -0.07516,+0.07791  -0.05587,+0.08288  -0.03747,+0.08917  -0.01876,+0.09288  -0.00027,+0.09422  +0.01833,+0.09504  +0.03648,+0.09690  +0.05465,+0.09861  +0.07214,+0.10003  +0.08935,+0.09888  +0.10632,+0.09570  +0.12223,+0.09165  +0.13862,+0.08809  +0.15347,+0.08451  +0.16645,+0.07589  +0.17668,+0.06338  +0.18118,+0.04399  +0.18167,+0.02021  +0.17759,-0.00301  +0.16506,-0.02257  +0.15048,-0.04143  +0.13546,-0.05842  +0.12092,-0.07438  +0.10786,-0.08842  +0.09539,-0.09939  +0.08098,-0.10620  +0.06559,-0.10928  +0.05019,-0.10931  +0.03535,-0.10641  +0.02004,-0.10225  +0.00319,-0.10064  -0.01454,-0.09890  -0.03327,-0.09876  -0.05190,-0.09603  -0.06999,-0.09120  -0.08806,-0.08471  -0.10556,-0.07757  -0.12270,-0.06978  -0.13988,-0.06197  -0.15557,-0.05336  -0.16957,-0.04225  -0.18542,-0.03185  -0.19924,-0.01879 |   -0.16821,+0.01482  -0.15291,+0.02855  -0.13854,+0.04214  -0.12373,+0.05534  -0.11047,+0.06955  -0.09554,+0.08133  -0.08045,+0.09276  -0.06351,+0.09914  -0.04545,+0.10151  -0.02724,+0.10140  -0.00961,+0.10089  +0.00730,+0.10186  +0.02333,+0.10081  +0.03960,+0.09791  +0.05601,+0.09377  +0.07231,+0.09019  +0.08801,+0.08599  +0.10293,+0.08085  +0.11709,+0.07520  +0.13104,+0.06986  +0.14426,+0.06449  +0.15560,+0.05752  +0.16446,+0.04809  +0.16868,+0.03506  +0.17067,+0.02189  +0.16428,+0.00949  +0.15731,-0.00637  +0.14587,-0.02307  +0.13184,-0.03906  +0.11772,-0.05502  +0.10242,-0.06973  +0.08541,-0.08189  +0.06861,-0.09313  +0.05287,-0.10395  +0.03849,-0.11307  +0.02416,-0.11815  +0.01025,-0.11908  -0.00194,-0.11450  -0.01565,-0.10869  -0.03054,-0.10228  -0.04616,-0.09528  -0.06133,-0.08562  -0.07636,-0.07404  -0.09168,-0.06184  -0.10634,-0.04991  -0.12120,-0.03810  -0.13611,-0.02815  -0.14972,-0.02028  -0.16470,-0.01243  -0.42658,-0.12067 |    ?      ?      ?      ?      ?      ?      ?      ?      ?      ?      ?      ?      ?      ?      ?      ?      ?      ?      ?      ?      ?      ?      ?      ?      ?      ?      ?      ?      ?      ?      ?      ?      ?      ?      ?      ?      ?      ?      ?      ?      ?      ?      ?      ?      ?      ?      ?      ?      ?      ?      ?      ?      ?      ?      ?      ?      ?      ?      ?      ?      ?      ?      ?      ?      ?      ?      ?      ?      ?      ?    |    ?      ?      ?      ?      ?      ?      ?      ?      ?      ?      ?      ?      ?      ?      ?      ?      ?      ?      ?      ?      ?      ?      ?      ?      ?      ?      ?      ?      ?      ?      ?      ?      ?      ?      ?      ?      ?      ?      ?      ?      ?      ?      ?      ?      ?      ?      ?      ?      ?      ?      ?      ?      ?      ?      ?      ?      ?      ?      ?      ?      ?      ?      ?      ?      ?      ?      ?      ?      ?      ?      ?    |    ?      ?      ?      ?      ?      ?      ?      ?      ?      ?      ?      ?      ?      ?      ?      ?      ?      ?      ?      ?      ?      ?      ?      ?      ?      ?      ?      ?      ?      ?    
NMMNHS_P31094       ?      ?      ?      ?      ?      ?      ?      ?      ?      ?      ?      ?      ?      ?      ?      ?      ?      ?      ?      ?      ?      ?      ?      ?      ?      ?      ?      ?      ?      ?      ?      ?      ?      ?      ?      ?      ?      ?      ?      ?      ?      ?      ?      ?      ?      ?      ?      ?      ?      ?    |   -0.18471,-0.00668  -0.17033,+0.00660  -0.15515,+0.01932  -0.13862,+0.03161  -0.12182,+0.04350  -0.10402,+0.05360  -0.08489,+0.06189  -0.06506,+0.06741  -0.04526,+0.07114  -0.02611,+0.07278  -0.00802,+0.07156  +0.00869,+0.06661  +0.02432,+0.06088  +0.04152,+0.05970  +0.05953,+0.05915  +0.07721,+0.05614  +0.09460,+0.05270  +0.11255,+0.05092  +0.13048,+0.04928  +0.14726,+0.04573  +0.16359,+0.04104  +0.17899,+0.03687  +0.19264,+0.03286  +0.20278,+0.03104  +0.20176,+0.02554  +0.18992,+0.01752  +0.17368,+0.00572  +0.15259,-0.00797  +0.13176,-0.02281  +0.11113,-0.03802  +0.09003,-0.05253  +0.06939,-0.06657  +0.04958,-0.07952  +0.02892,-0.08826  +0.00995,-0.09675  -0.00716,-0.10372  -0.02399,-0.10450  -0.03799,-0.10378  -0.05052,-0.09958  -0.06322,-0.09622  -0.07494,-0.09084  -0.08295,-0.07898  -0.09421,-0.06774  -0.10763,-0.05709  -0.12172,-0.04736  -0.13713,-0.03935  -0.15341,-0.03546  -0.16788,-0.03268  -0.18197,-0.02855  -0.39441,-0.12178 |   +0.20718,+0.10406  +0.19714,+0.09224  +0.18474,+0.08542  +0.17332,+0.08089  +0.16220,+0.07856  +0.15178,+0.07659  +0.14119,+0.07505  +0.13087,+0.07610  +0.12024,+0.07690  +0.10981,+0.07841  +0.10029,+0.08031  +0.09067,+0.08083  +0.08088,+0.08312  +0.07178,+0.08692  +0.06228,+0.09103  +0.05159,+0.09247  +0.04104,+0.09361  +0.03150,+0.09732  +0.02269,+0.10059  +0.01390,+0.10129  +0.00466,+0.09987  -0.00445,+0.09529  -0.01337,+0.09043  -0.02206,+0.08682  -0.03114,+0.08288  -0.03978,+0.07883  -0.04742,+0.07515  -0.05397,+0.07133  -0.06088,+0.06676  -0.06698,+0.06078  -0.07581,+0.05834  -0.08565,+0.05608  -0.09454,+0.05053  -0.10202,+0.04164  -0.10851,+0.02780  -0.11514,+0.01154  -0.12480,-0.00323  -0.13431,-0.01706  -0.13906,-0.03249  -0.13843,-0.04496  -0.13728,-0.05489  -0.13656,-0.06302  -0.13218,-0.06885  -0.12589,-0.07299  -0.11885,-0.07749  -0.11287,-0.08384  -0.10837,-0.09016  -0.10122,-0.09269  -0.09331,-0.09422  -0.08504,-0.09615  -0.07678,-0.09766  -0.06914,-0.10180  -0.06116,-0.10490  -0.05134,-0.10616  -0.04162,-0.10803  -0.03133,-0.10934  -0.02189,-0.11306  -0.01191,-0.11629  -0.00216,-0.11815  +0.00867,-0.11737  +0.01946,-0.11572  +0.02969,-0.11304  +0.03941,-0.10892  +0.04924,-0.10359  +0.05910,-0.09910  +0.06927,-0.09656  +0.07964,-0.09398  +0.08954,-0.09419  +0.10012,-0.09460  +0.11090,-0.09503 |   +0.06582,-0.14948  +0.15633,-0.12031  +0.15231,-0.11218  +0.14915,-0.10350  +0.14664,-0.09393  +0.14384,-0.08456  +0.14026,-0.07554  +0.13648,-0.06666  +0.13551,-0.05686  +0.13397,-0.04689  +0.13160,-0.03732  +0.12945,-0.02760  +0.12664,-0.01742  +0.12392,-0.00742  +0.12049,+0.00245  +0.11559,+0.01190  +0.10948,+0.02030  +0.10486,+0.02950  +0.09962,+0.03885  +0.09246,+0.04695  +0.08368,+0.05509  +0.07514,+0.06305  +0.06585,+0.06969  +0.05586,+0.07646  +0.04705,+0.08491  +0.04087,+0.09454  +0.03367,+0.10269  +0.02588,+0.10810  +0.01637,+0.10900  +0.00655,+0.10817  -0.00290,+0.10686  -0.01286,+0.10395  -0.02142,+0.09650  -0.02905,+0.08744  -0.03106,+0.07516  -0.03530,+0.06571  -0.04410,+0.05947  -0.05514,+0.05649  -0.06265,+0.05413  -0.06638,+0.04833  -0.06612,+0.04193  -0.06290,+0.03710  -0.06221,+0.03093  -0.06801,+0.02671  -0.07172,+0.02102  -0.07956,+0.02023  -0.08960,+0.02195  -0.09783,+0.01859  -0.10548,+0.01342  -0.11196,+0.00711  -0.11891,-0.00283  -0.12635,-0.01001  -0.13503,-0.01766  -0.14294,-0.02387  -0.14925,-0.02946  -0.15276,-0.03597  -0.15525,-0.04177  -0.15666,-0.04472  -0.15410,-0.04433  -0.14905,-0.04572  -0.14102,-0.04955  -0.13031,-0.05058  -0.11407,-0.05225  -0.09664,-0.05636  -0.07617,-0.05870  -0.05921,-0.06326  -0.04269,-0.06041  -0.02871,-0.05863  -0.01747,-0.06230  -0.00789,-0.06914  -0.00230,-0.07804 |   +0.28919,+0.01868  +0.27503,+0.01032  +0.25823,+0.00427  +0.24026,-0.00082  +0.22135,-0.00056  +0.20169,+0.00058  +0.18215,-0.00023  +0.16129,-0.00068  +0.13967,+0.00067  +0.11773,+0.00063  +0.09592,-0.00044  +0.07300,-0.00091  +0.05000,-0.00264  +0.02675,-0.00444  +0.00428,-0.00616  -0.01793,-0.00760  -0.04074,-0.00785  -0.06285,-0.00844  -0.08528,-0.00923  -0.10708,-0.00805  -0.12901,-0.00395  -0.15110,-0.00056  -0.17257,+0.00105  -0.19404,+0.00048  -0.21453,+0.00348  -0.23328,+0.00647  -0.25229,+0.00805  -0.26983,+0.00901  -0.28529,+0.00791  -0.29189,+0.00563 
NMMNHS_P4256       -0.22472,+0.01143  -0.21358,+0.01811  -0.19504,+0.02195  -0.17511,+0.02616  -0.15539,+0.03239  -0.13555,+0.03702  -0.11549,+0.04158  -0.09551,+0.04596  -0.07530,+0.04491  -0.05538,+0.04596  -0.03551,+0.04883  -0.01614,+0.05251  +0.00329,+0.05690  +0.02261,+0.06023  +0.04192,+0.06268  +0.06077,+0.05865  +0.08002,+0.05361  +0.09985,+0.04976  +0.11957,+0.05090  +0.14045,+0.05211  +0.15980,+0.05315  +0.17878,+0.05003  +0.19466,+0.04146  +0.20660,+0.02865  +0.21469,+0.01803  +0.20645,+0.00751  +0.19259,-0.00569  +0.17687,-0.02000  +0.16162,-0.03454  +0.14513,-0.04669  +0.12869,-0.05842  +0.11091,-0.06524  +0.09220,-0.06992  +0.07357,-0.07205  +0.05575,-0.07284  +0.03993,-0.06657  +0.02249,-0.06664  +0.00377,-0.06743  -0.01558,-0.06826  -0.03527,-0.06912  -0.05361,-0.06959  -0.06912,-0.05981  -0.08730,-0.05094  -0.10453,-0.03977  -0.12289,-0.03007  -0.14107,-0.02014  -0.15970,-0.01406  -0.17888,-0.01097  -0.19880,-0.00835  -0.21539,+0.00091 |   -0.19558,+0.01791  -0.18758,+0.02767  -0.17829,+0.03751  -0.16707,+0.04756  -0.15716,+0.06015  -0.14488,+0.07100  -0.12979,+0.07933  -0.11242,+0.08346  -0.09348,+0.08265  -0.07379,+0.08330  -0.05439,+0.08662  -0.03490,+0.08781  -0.01594,+0.08695  +0.00364,+0.08361  +0.02418,+0.08052  +0.04475,+0.07649  +0.06507,+0.07089  +0.08519,+0.06483  +0.10504,+0.05853  +0.12404,+0.04944  +0.14266,+0.03995  +0.15929,+0.02880  +0.17615,+0.02010  +0.18978,+0.01255  +0.19282,+0.00163  +0.18737,-0.01019  +0.17614,-0.02246  +0.15999,-0.03523  +0.14235,-0.04680  +0.12484,-0.05885  +0.10798,-0.07169  +0.09091,-0.08277  +0.07697,-0.09545  +0.06261,-0.10408  +0.04729,-0.10620  +0.03262,-0.10392  +0.01907,-0.10723  +0.00844,-0.10102  -0.00473,-0.08958  -0.01934,-0.07603  -0.03644,-0.06445  -0.05710,-0.05638  -0.07961,-0.04909  -0.10256,-0.04139  -0.12411,-0.03327  -0.14505,-0.02540  -0.16314,-0.01729  -0.17776,-0.01140  -0.19004,-0.00254  -0.25940,-0.05698 |    ?      ?      ?      ?      ?      ?      ?      ?      ?      ?      ?      ?      ?      ?      ?      ?      ?      ?      ?      ?      ?      ?      ?      ?      ?      ?      ?      ?      ?      ?      ?      ?      ?      ?      ?      ?      ?      ?      ?      ?      ?      ?      ?      ?      ?      ?      ?      ?      ?      ?      ?      ?      ?      ?      ?      ?      ?      ?      ?      ?      ?      ?      ?      ?      ?      ?      ?      ?      ?      ?    |   +0.07173,-0.15491  +0.15762,-0.12570  +0.15418,-0.11501  +0.15115,-0.10376  +0.14788,-0.09167  +0.14473,-0.07964  +0.14217,-0.06758  +0.13942,-0.05558  +0.13904,-0.04313  +0.13779,-0.03083  +0.13510,-0.01944  +0.13065,-0.00872  +0.12784,+0.00298  +0.12481,+0.01408  +0.12347,+0.02527  +0.12220,+0.03607  +0.12252,+0.04570  +0.11886,+0.05393  +0.11283,+0.06155  +0.10988,+0.07067  +0.10401,+0.07867  +0.09661,+0.08470  +0.08851,+0.08895  +0.07796,+0.08931  +0.06588,+0.08976  +0.05360,+0.08903  +0.04101,+0.08851  +0.03014,+0.08453  +0.02137,+0.07686  +0.01539,+0.06670  +0.00970,+0.05791  -0.00163,+0.05558  -0.01511,+0.05629  -0.02674,+0.04800  -0.03932,+0.04362  -0.04720,+0.03788  -0.05344,+0.03196  -0.05157,+0.02308  -0.05000,+0.01715  -0.05637,+0.01619  -0.06324,+0.01938  -0.06771,+0.02337  -0.07639,+0.02016  -0.08513,+0.02273  -0.09277,+0.02704  -0.10348,+0.02906  -0.11491,+0.02595  -0.12253,+0.01779  -0.13195,+0.01309  -0.14164,+0.01164  -0.15461,+0.00966  -0.16402,+0.00630  -0.17112,-0.00068  -0.17561,-0.00768  -0.17640,-0.01435  -0.17234,-0.02037  -0.16806,-0.02431  -0.16329,-0.02335  -0.15618,-0.02235  -0.14869,-0.02602  -0.13757,-0.03097  -0.12492,-0.03558  -0.10856,-0.04222  -0.09010,-0.04402  -0.06936,-0.04855  -0.05121,-0.05193  -0.03420,-0.04819  -0.02061,-0.04333  -0.00954,-0.04559  -0.00107,-0.05377  +0.00258,-0.06581 |   +0.30066,+0.00605  +0.28408,-0.01335  +0.26820,-0.02598  +0.25044,-0.03110  +0.23254,-0.02722  +0.21420,-0.01883  +0.19399,-0.01301  +0.17203,-0.00663  +0.14913,-0.00051  +0.12601,+0.00547  +0.10268,+0.00737  +0.07899,+0.01063  +0.05742,+0.01939  +0.03647,+0.02400  +0.01711,+0.01941  -0.00186,+0.02427  -0.02227,+0.03090  -0.04337,+0.03426  -0.06522,+0.03777  -0.08671,+0.04042  -0.10851,+0.04045  -0.13020,+0.03557  -0.15042,+0.02798  -0.17115,+0.01719  -0.18997,+0.00220  -0.20793,-0.01310  -0.22910,-0.02842  -0.25140,-0.04336  -0.27375,-0.05779  -0.28678,-0.07898 
PEFO_34852         -0.21459,+0.01007  -0.20481,+0.02599  -0.18904,+0.03349  -0.17037,+0.03492  -0.15053,+0.03665  -0.13031,+0.03907  -0.10918,+0.04025  -0.08767,+0.04337  -0.06636,+0.04645  -0.04554,+0.04821  -0.02522,+0.05099  -0.00569,+0.05311  +0.01351,+0.05644  +0.03232,+0.05868  +0.05115,+0.05979  +0.06854,+0.06639  +0.08690,+0.06995  +0.10620,+0.06863  +0.12521,+0.06488  +0.14555,+0.06057  +0.16459,+0.05465  +0.18363,+0.04718  +0.20036,+0.03899  +0.21283,+0.02966  +0.21555,+0.01706  +0.20529,+0.00341  +0.18943,-0.01069  +0.17026,-0.02264  +0.15057,-0.03277  +0.13290,-0.04469  +0.11521,-0.05552  +0.09869,-0.06463  +0.08008,-0.06763  +0.06231,-0.07188  +0.04516,-0.07328  +0.03011,-0.07711  +0.01612,-0.07687  +0.00409,-0.06801  -0.01160,-0.06791  -0.02969,-0.06957  -0.04840,-0.06506  -0.06758,-0.05876  -0.08757,-0.05191  -0.10842,-0.04806  -0.12955,-0.04507  -0.15000,-0.04221  -0.16865,-0.03929  -0.18513,-0.03243  -0.20046,-0.02208  -0.21299,-0.00950 |   -0.18652,+0.03420  -0.17629,+0.04360  -0.16504,+0.05318  -0.15254,+0.06323  -0.13976,+0.07379  -0.12729,+0.08509  -0.11439,+0.09662  -0.10015,+0.10559  -0.08443,+0.11118  -0.06835,+0.11447  -0.05208,+0.11281  -0.03465,+0.11052  -0.01721,+0.10728  +0.00146,+0.10461  +0.02117,+0.10168  +0.04084,+0.09631  +0.06087,+0.09105  +0.08041,+0.08418  +0.09996,+0.07776  +0.11897,+0.06912  +0.13804,+0.06108  +0.15637,+0.05381  +0.17296,+0.04570  +0.18410,+0.03382  +0.18810,+0.02119  +0.18351,+0.00926  +0.17359,-0.00371  +0.15815,-0.01736  +0.14274,-0.03220  +0.12642,-0.04617  +0.11032,-0.06012  +0.09459,-0.07321  +0.08166,-0.08676  +0.06656,-0.09574  +0.04982,-0.10039  +0.03354,-0.10349  +0.01727,-0.10184  +0.00250,-0.09733  -0.01346,-0.08865  -0.03098,-0.07988  -0.04715,-0.06811  -0.06254,-0.05330  -0.07839,-0.03797  -0.09609,-0.02443  -0.11486,-0.01466  -0.13307,-0.00466  -0.15049,+0.00243  -0.16560,+0.00626  -0.17952,+0.01319  -0.29059,-0.06005 |   +0.20009,+0.02845  +0.19329,+0.02383  +0.18440,+0.02047  +0.17389,+0.02062  +0.16322,+0.02163  +0.15301,+0.02400  +0.14140,+0.02675  +0.12937,+0.02915  +0.11694,+0.03100  +0.10425,+0.03275  +0.09219,+0.03430  +0.07983,+0.03687  +0.06729,+0.03956  +0.05518,+0.04015  +0.04253,+0.03842  +0.02943,+0.03900  +0.01676,+0.03669  +0.00427,+0.03443  -0.00747,+0.03278  -0.01855,+0.03045  -0.03034,+0.02847  -0.04215,+0.02856  -0.05393,+0.02934  -0.06453,+0.03254  -0.07492,+0.03258  -0.08538,+0.03157  -0.09489,+0.03183  -0.10440,+0.03261  -0.11571,+0.03386  -0.12673,+0.03537  -0.13821,+0.03538  -0.14917,+0.03449  -0.15921,+0.03028  -0.16915,+0.02458  -0.17769,+0.01766  -0.18370,+0.00988  -0.18612,+0.00187  -0.18461,-0.00526  -0.17806,-0.01090  -0.16943,-0.01425  -0.15935,-0.01314  -0.14886,-0.01215  -0.13818,-0.01238  -0.12789,-0.01004  -0.11662,-0.00895  -0.10514,-0.01100  -0.09417,-0.01320  -0.08230,-0.01377  -0.07077,-0.01530  -0.05951,-0.01814  -0.04827,-0.02065  -0.03682,-0.02334  -0.02576,-0.02612  -0.01348,-0.02923  -0.00167,-0.03255  +0.01079,-0.03518  +0.02295,-0.03831  +0.03524,-0.04216  +0.04710,-0.04534  +0.05967,-0.04754  +0.07177,-0.04878  +0.08382,-0.05048  +0.09576,-0.05136  +0.10758,-0.05240  +0.11946,-0.05390  +0.13134,-0.05589  +0.14325,-0.05852  +0.15462,-0.05975  +0.16646,-0.06043  +0.17844,-0.06249 |   +0.03508,-0.13341  +0.12422,-0.11590  +0.12410,-0.10742  +0.12349,-0.09850  +0.12330,-0.08884  +0.12274,-0.07916  +0.12288,-0.06944  +0.12312,-0.05950  +0.12280,-0.04923  +0.12278,-0.03885  +0.12301,-0.02889  +0.12324,-0.01879  +0.12313,-0.00804  +0.12283,+0.00255  +0.12251,+0.01337  +0.12109,+0.02423  +0.11907,+0.03449  +0.11612,+0.04433  +0.11293,+0.05437  +0.10867,+0.06375  +0.10410,+0.07337  +0.10028,+0.08205  +0.09258,+0.08716  +0.08580,+0.09506  +0.07740,+0.10245  +0.06844,+0.10864  +0.05780,+0.11254  +0.04708,+0.11517  +0.03616,+0.11649  +0.02537,+0.11521  +0.01503,+0.11293  +0.00431,+0.10751  -0.00742,+0.10171  -0.01804,+0.09306  -0.02797,+0.08457  -0.03515,+0.07703  -0.04131,+0.06888  -0.04504,+0.05918  -0.04626,+0.05067  -0.04474,+0.04227  -0.04310,+0.03470  -0.04505,+0.02869  -0.05189,+0.02063  -0.05496,+0.01016  -0.05751,+0.00110  -0.06261,-0.00611  -0.06928,-0.01093  -0.07554,-0.01213  -0.08103,-0.00776  -0.08739,-0.00533  -0.09667,-0.00518  -0.10373,-0.00837  -0.10936,-0.01645  -0.11605,-0.02414  -0.12182,-0.03295  -0.12823,-0.04273  -0.13731,-0.04983  -0.14545,-0.05416  -0.15003,-0.06148  -0.15206,-0.06797  -0.15016,-0.07422  -0.14475,-0.07851  -0.13271,-0.07925  -0.11851,-0.08024  -0.10120,-0.08085  -0.08650,-0.08382  -0.07146,-0.08518  -0.05889,-0.08665  -0.04942,-0.08939  -0.04335,-0.09628  -0.04060,-0.10454 |   +0.28906,+0.01167  +0.27227,-0.00541  +0.25656,-0.01901  +0.24030,-0.02839  +0.22338,-0.02835  +0.20597,-0.02216  +0.18796,-0.01418  +0.16869,-0.00597  +0.14768,-0.00223  +0.12579,+0.00021  +0.10427,+0.00426  +0.08173,+0.00794  +0.05903,+0.01221  +0.03651,+0.01732  +0.01513,+0.02350  -0.00647,+0.02524  -0.02899,+0.02414  -0.05107,+0.02363  -0.07371,+0.02402  -0.09587,+0.02210  -0.11848,+0.01911  -0.14121,+0.01519  -0.16282,+0.00992  -0.18486,+0.00459  -0.20603,-0.00154  -0.22549,-0.00737  -0.24455,-0.01634  -0.26242,-0.02630  -0.27739,-0.03864  -0.28123,-0.05800 
USNM_v_17098        ?      ?      ?      ?      ?      ?      ?      ?      ?      ?      ?      ?      ?      ?      ?      ?      ?      ?      ?      ?      ?      ?      ?      ?      ?      ?      ?      ?      ?      ?      ?      ?      ?      ?      ?      ?      ?      ?      ?      ?      ?      ?      ?      ?      ?      ?      ?      ?      ?      ?    |    ?      ?      ?      ?      ?      ?      ?      ?      ?      ?      ?      ?      ?      ?      ?      ?      ?      ?      ?      ?      ?      ?      ?      ?      ?      ?      ?      ?      ?      ?      ?      ?      ?      ?      ?      ?      ?      ?      ?      ?      ?      ?      ?      ?      ?      ?      ?      ?      ?      ?    |    ?      ?      ?      ?      ?      ?      ?      ?      ?      ?      ?      ?      ?      ?      ?      ?      ?      ?      ?      ?      ?      ?      ?      ?      ?      ?      ?      ?      ?      ?      ?      ?      ?      ?      ?      ?      ?      ?      ?      ?      ?      ?      ?      ?      ?      ?      ?      ?      ?      ?      ?      ?      ?      ?      ?      ?      ?      ?      ?      ?      ?      ?      ?      ?      ?      ?      ?      ?      ?      ?    |    ?      ?      ?      ?      ?      ?      ?      ?      ?      ?      ?      ?      ?      ?      ?      ?      ?      ?      ?      ?      ?      ?      ?      ?      ?      ?      ?      ?      ?      ?      ?      ?      ?      ?      ?      ?      ?      ?      ?      ?      ?      ?      ?      ?      ?      ?      ?      ?      ?      ?      ?      ?      ?      ?      ?      ?      ?      ?      ?      ?      ?      ?      ?      ?      ?      ?      ?      ?      ?      ?      ?    |    ?      ?      ?      ?      ?      ?      ?      ?      ?      ?      ?      ?      ?      ?      ?      ?      ?      ?      ?      ?      ?      ?      ?      ?      ?      ?      ?      ?      ?      ?    
Euparkeria_capensis   -0.20657,-0.00688  -0.19588,+0.01228  -0.18329,+0.02881  -0.16784,+0.04010  -0.15393,+0.05197  -0.13938,+0.06049  -0.12192,+0.06207  -0.10495,+0.06953  -0.08608,+0.07134  -0.06855,+0.07895  -0.04936,+0.08176  -0.03005,+0.08339  -0.01096,+0.08653  +0.00802,+0.08218  +0.02832,+0.08353  +0.04845,+0.07966  +0.06905,+0.07471  +0.08983,+0.06962  +0.10675,+0.05592  +0.12792,+0.04377  +0.14630,+0.02723  +0.16666,+0.01016  +0.18619,-0.00626  +0.20378,-0.02103  +0.21559,-0.03149  +0.21286,-0.03619  +0.20071,-0.03532  +0.18485,-0.03551  +0.16783,-0.03730  +0.15042,-0.03872  +0.13103,-0.04034  +0.11167,-0.04186  +0.09218,-0.04385  +0.07444,-0.05155  +0.05526,-0.05302  +0.03701,-0.05508  +0.01988,-0.06260  +0.00091,-0.06446  -0.01684,-0.07206  -0.03649,-0.07214  -0.05672,-0.06855  -0.07670,-0.06994  -0.09574,-0.06558  -0.11357,-0.06884  -0.12969,-0.07539  -0.14539,-0.07030  -0.16005,-0.06294  -0.17001,-0.04899  -0.18428,-0.03694  -0.20030,-0.02614 |   -0.18160,-0.01100  -0.16276,+0.00069  -0.14366,+0.01111  -0.12774,+0.02471  -0.11430,+0.03862  -0.09996,+0.04874  -0.08485,+0.05527  -0.06830,+0.05954  -0.05080,+0.06272  -0.03325,+0.06423  -0.01599,+0.06500  +0.00125,+0.06414  +0.01774,+0.06202  +0.03460,+0.05862  +0.05216,+0.05494  +0.06939,+0.05023  +0.08612,+0.04483  +0.10249,+0.03914  +0.11887,+0.03415  +0.13441,+0.02771  +0.14980,+0.02152  +0.16410,+0.01532  +0.17684,+0.00840  +0.18637,+0.00084  +0.18829,-0.00867  +0.18226,-0.01907  +0.17189,-0.03112  +0.15786,-0.04447  +0.14245,-0.05756  +0.12673,-0.07005  +0.11040,-0.08171  +0.09389,-0.09234  +0.07810,-0.10187  +0.06254,-0.10957  +0.04728,-0.11413  +0.03304,-0.11575  +0.01986,-0.11462  +0.00932,-0.11113  -0.00256,-0.10313  -0.01615,-0.09343  -0.03074,-0.08311  -0.04507,-0.07074  -0.06058,-0.05812  -0.07929,-0.04707  -0.09882,-0.03800  -0.11884,-0.03053  -0.13874,-0.02828  -0.15665,-0.03123  -0.17528,-0.03221  -0.47685,-0.18780 |   +0.20572,+0.06264  +0.19899,+0.05319  +0.19097,+0.04212  +0.18063,+0.03248  +0.16875,+0.02510  +0.15734,+0.01836  +0.14275,+0.01539  +0.12744,+0.01209  +0.11164,+0.00867  +0.09491,+0.00878  +0.07929,+0.00447  +0.06215,+0.00316  +0.04393,+0.00519  +0.02601,+0.00536  +0.00730,+0.00592  -0.01148,+0.00642  -0.02915,+0.00689  -0.04548,+0.00733  -0.05956,+0.00772  -0.07160,+0.00803  -0.08247,+0.00849  -0.09013,+0.01068  -0.09278,+0.01812  -0.09040,+0.02788  -0.08705,+0.03740  -0.08212,+0.04546  -0.07592,+0.04989  -0.07226,+0.05390  -0.07498,+0.05770  -0.08231,+0.05614  -0.09237,+0.04928  -0.10640,+0.04275  -0.12100,+0.03300  -0.13852,+0.02682  -0.15801,+0.02609  -0.17595,+0.02170  -0.19068,+0.02169  -0.19862,+0.01684  -0.20041,+0.01086  -0.19334,+0.00630  -0.18450,-0.00003  -0.17316,-0.00191  -0.16107,-0.00450  -0.14907,-0.00575  -0.13810,-0.01259  -0.12593,-0.01770  -0.11492,-0.02280  -0.10230,-0.02378  -0.09094,-0.02674  -0.08020,-0.02994  -0.06953,-0.02865  -0.05851,-0.02933  -0.04785,-0.03242  -0.03510,-0.03430  -0.02182,-0.03495  -0.00709,-0.03536  +0.00830,-0.03579  +0.02477,-0.03630  +0.04087,-0.03629  +0.05754,-0.03864  +0.07339,-0.03626  +0.08961,-0.03490  +0.10564,-0.03502  +0.12135,-0.03538  +0.13676,-0.03636  +0.15162,-0.03329  +0.16680,-0.03362  +0.18037,-0.03018  +0.19467,-0.03053  +0.20875,-0.02752 |   +0.14788,-0.21379  +0.22465,-0.07171  +0.21470,-0.06611  +0.20514,-0.06068  +0.19531,-0.05509  +0.18590,-0.04971  +0.17680,-0.04450  +0.16793,-0.03939  +0.15935,-0.03441  +0.15106,-0.02959  +0.14316,-0.02502  +0.13576,-0.02070  +0.12869,-0.01645  +0.12292,-0.01218  +0.11988,-0.00637  +0.11840,-0.00060  +0.11290,+0.00147  +0.10684,+0.00508  +0.09979,+0.00918  +0.09224,+0.01350  +0.08347,+0.01841  +0.07470,+0.02326  +0.06595,+0.02804  +0.05635,+0.03321  +0.04616,+0.03860  +0.03622,+0.04374  +0.02618,+0.04883  +0.01711,+0.05336  +0.00886,+0.05611  +0.00100,+0.05319  -0.00680,+0.05660  -0.01689,+0.06133  -0.02757,+0.06580  -0.03781,+0.06736  -0.04640,+0.06395  -0.05285,+0.06793  -0.06238,+0.06860  -0.07179,+0.06627  -0.07700,+0.07089  -0.08279,+0.07318  -0.08751,+0.06974  -0.09163,+0.07152  -0.09902,+0.07252  -0.10392,+0.06695  -0.11007,+0.06674  -0.11973,+0.06690  -0.13096,+0.06667  -0.14008,+0.06329  -0.14784,+0.06076  -0.15164,+0.05541  -0.15536,+0.04995  -0.15127,+0.04783  -0.15006,+0.04001  -0.14327,+0.03473  -0.13904,+0.02449  -0.13061,+0.01267  -0.12461,+0.00051  -0.11479,-0.00416  -0.10907,-0.01606  -0.09931,-0.02455  -0.09217,-0.03712  -0.08837,-0.04921  -0.07918,-0.05606  -0.07539,-0.06498  -0.06626,-0.06695  -0.06190,-0.07512  -0.05350,-0.07988  -0.04908,-0.08643  -0.04841,-0.09412  -0.03945,-0.10065  -0.03340,-0.11369 |   +0.30758,-0.01504  +0.28589,-0.02201  +0.26274,-0.01899  +0.23822,-0.01848  +0.21506,-0.01513  +0.19256,-0.01459  +0.17297,-0.00919  +0.15462,-0.00018  +0.13429,-0.00072  +0.11695,+0.00908  +0.09747,+0.01225  +0.07637,+0.01210  +0.05788,+0.02217  +0.03596,+0.02317  +0.01427,+0.02645  -0.00762,+0.02681  -0.02886,+0.03040  -0.04837,+0.02428  -0.06943,+0.02302  -0.09024,+0.02712  -0.11159,+0.02227  -0.13443,+0.01535  -0.15685,+0.00847  -0.18047,+0.00119  -0.20385,-0.00602  -0.22560,-0.01265  -0.24754,-0.02056  -0.26562,-0.03410  -0.28619,-0.04017  -0.29789,-0.05195 
Machaeroprosopus_zunii    ?      ?      ?      ?      ?      ?      ?      ?      ?      ?      ?      ?      ?      ?      ?      ?      ?      ?      ?      ?      ?      ?      ?      ?      ?      ?      ?      ?      ?      ?      ?      ?      ?      ?      ?      ?      ?      ?      ?      ?      ?      ?      ?      ?      ?      ?      ?      ?      ?      ?    |    ?      ?      ?      ?      ?      ?      ?      ?      ?      ?      ?      ?      ?      ?      ?      ?      ?      ?      ?      ?      ?      ?      ?      ?      ?      ?      ?      ?      ?      ?      ?      ?      ?      ?      ?      ?      ?      ?      ?      ?      ?      ?      ?      ?      ?      ?      ?      ?      ?      ?    |    ?      ?      ?      ?      ?      ?      ?      ?      ?      ?      ?      ?      ?      ?      ?      ?      ?      ?      ?      ?      ?      ?      ?      ?      ?      ?      ?      ?      ?      ?      ?      ?      ?      ?      ?      ?      ?      ?      ?      ?      ?      ?      ?      ?      ?      ?      ?      ?      ?      ?      ?      ?      ?      ?      ?      ?      ?      ?      ?      ?      ?      ?      ?      ?      ?      ?      ?      ?      ?      ?    |   +0.05987,-0.12398  +0.15098,-0.10716  +0.14979,-0.09915  +0.14821,-0.09098  +0.14763,-0.08212  +0.14728,-0.07332  +0.14600,-0.06470  +0.14390,-0.05616  +0.14178,-0.04754  +0.14072,-0.03881  +0.13716,-0.03109  +0.13369,-0.02318  +0.13103,-0.01439  +0.12890,-0.00551  +0.12683,+0.00359  +0.12409,+0.01276  +0.12101,+0.02149  +0.11741,+0.02993  +0.11266,+0.03833  +0.10752,+0.04663  +0.10161,+0.05546  +0.09529,+0.06360  +0.08862,+0.07118  +0.08083,+0.07865  +0.07164,+0.08531  +0.06167,+0.09036  +0.05085,+0.09463  +0.04003,+0.09728  +0.02894,+0.09816  +0.01826,+0.09833  +0.00829,+0.09679  -0.00218,+0.09280  -0.01227,+0.08575  -0.02139,+0.07585  -0.03038,+0.06618  -0.03685,+0.05756  -0.04378,+0.04958  -0.05174,+0.04313  -0.05579,+0.03670  -0.05686,+0.02900  -0.05945,+0.02250  -0.06191,+0.01758  -0.06712,+0.01208  -0.06765,+0.00546  -0.06828,+0.00126  -0.07382,+0.00232  -0.08254,+0.00368  -0.09077,+0.00347  -0.09850,+0.00095  -0.10532,-0.00189  -0.11150,-0.00898  -0.11896,-0.01172  -0.12695,-0.01598  -0.13311,-0.02124  -0.13690,-0.02798  -0.14195,-0.03441  -0.14856,-0.03963  -0.15415,-0.04312  -0.15734,-0.04742  -0.15680,-0.05114  -0.15195,-0.05446  -0.14387,-0.05720  -0.12989,-0.06024  -0.11390,-0.06116  -0.09484,-0.06128  -0.07850,-0.06342  -0.06243,-0.06550  -0.04938,-0.06702  -0.03933,-0.06406  -0.03105,-0.06700  -0.02644,-0.07330 |    ?      ?      ?      ?      ?      ?      ?      ?      ?      ?      ?      ?      ?      ?      ?      ?      ?      ?      ?      ?      ?      ?      ?      ?      ?      ?      ?      ?      ?      ?    
NMMNHS_P4781        ?      ?      ?      ?      ?      ?      ?      ?      ?      ?      ?      ?      ?      ?      ?      ?      ?      ?      ?      ?      ?      ?      ?      ?      ?      ?      ?      ?      ?      ?      ?      ?      ?      ?      ?      ?      ?      ?      ?      ?      ?      ?      ?      ?      ?      ?      ?      ?      ?      ?    |    ?      ?      ?      ?      ?      ?      ?      ?      ?      ?      ?      ?      ?      ?      ?      ?      ?      ?      ?      ?      ?      ?      ?      ?      ?      ?      ?      ?      ?      ?      ?      ?      ?      ?      ?      ?      ?      ?      ?      ?      ?      ?      ?      ?      ?      ?      ?      ?      ?      ?    |    ?      ?      ?      ?      ?      ?      ?      ?      ?      ?      ?      ?      ?      ?      ?      ?      ?      ?      ?      ?      ?      ?      ?      ?      ?      ?      ?      ?      ?      ?      ?      ?      ?      ?      ?      ?      ?      ?      ?      ?      ?      ?      ?      ?      ?      ?      ?      ?      ?      ?      ?      ?      ?      ?      ?      ?      ?      ?      ?      ?      ?      ?      ?      ?      ?      ?      ?      ?      ?      ?    |   +0.05494,-0.13665  +0.17682,-0.09842  +0.17448,-0.09048  +0.17308,-0.08226  +0.16982,-0.07412  +0.16555,-0.06645  +0.16265,-0.05813  +0.15878,-0.05002  +0.15519,-0.04160  +0.15124,-0.03326  +0.14650,-0.02546  +0.14166,-0.01777  +0.13714,-0.00945  +0.13191,-0.00186  +0.12652,+0.00552  +0.12166,+0.01342  +0.11616,+0.02046  +0.11081,+0.02734  +0.10545,+0.03468  +0.09913,+0.04125  +0.09210,+0.04845  +0.08448,+0.05450  +0.07633,+0.05957  +0.06767,+0.06546  +0.05816,+0.07112  +0.04842,+0.07602  +0.03840,+0.08102  +0.02888,+0.08530  +0.01923,+0.08813  +0.00974,+0.08932  +0.00082,+0.08956  -0.00869,+0.08761  -0.01845,+0.08367  -0.02806,+0.07871  -0.03509,+0.06992  -0.04214,+0.06319  -0.04847,+0.05593  -0.05300,+0.04693  -0.05754,+0.04014  -0.06455,+0.03596  -0.06975,+0.03128  -0.07269,+0.02678  -0.07587,+0.02151  -0.07246,+0.01605  -0.06673,+0.01176  -0.06262,+0.00665  -0.06069,+0.00287  -0.06578,+0.00017  -0.07294,-0.00247  -0.08038,-0.00432  -0.08698,-0.00988  -0.09253,-0.00799  -0.09767,-0.00272  -0.10407,-0.00462  -0.11182,-0.00899  -0.12103,-0.01548  -0.13019,-0.02282  -0.13669,-0.03027  -0.14528,-0.03552  -0.15018,-0.04086  -0.15055,-0.04823  -0.14876,-0.05528  -0.14132,-0.06136  -0.13156,-0.06610  -0.11924,-0.06995  -0.10986,-0.07520  -0.10158,-0.08113  -0.09604,-0.08692  -0.08919,-0.08774  -0.08230,-0.08754  -0.07821,-0.08996 |    ?      ?      ?      ?      ?      ?      ?      ?      ?      ?      ?      ?      ?      ?      ?      ?      ?      ?      ?      ?      ?      ?      ?      ?      ?      ?      ?      ?      ?      ?    
Paleorhinus_parvus    ?      ?      ?      ?      ?      ?      ?      ?      ?      ?      ?      ?      ?      ?      ?      ?      ?      ?      ?      ?      ?      ?      ?      ?      ?      ?      ?      ?      ?      ?      ?      ?      ?      ?      ?      ?      ?      ?      ?      ?      ?      ?      ?      ?      ?      ?      ?      ?      ?      ?    |    ?      ?      ?      ?      ?      ?      ?      ?      ?      ?      ?      ?      ?      ?      ?      ?      ?      ?      ?      ?      ?      ?      ?      ?      ?      ?      ?      ?      ?      ?      ?      ?      ?      ?      ?      ?      ?      ?      ?      ?      ?      ?      ?      ?      ?      ?      ?      ?      ?      ?    |    ?      ?      ?      ?      ?      ?      ?      ?      ?      ?      ?      ?      ?      ?      ?      ?      ?      ?      ?      ?      ?      ?      ?      ?      ?      ?      ?      ?      ?      ?      ?      ?      ?      ?      ?      ?      ?      ?      ?      ?      ?      ?      ?      ?      ?      ?      ?      ?      ?      ?      ?      ?      ?      ?      ?      ?      ?      ?      ?      ?      ?      ?      ?      ?      ?      ?      ?      ?      ?      ?    |    ?      ?      ?      ?      ?      ?      ?      ?      ?      ?      ?      ?      ?      ?      ?      ?      ?      ?      ?      ?      ?      ?      ?      ?      ?      ?      ?      ?      ?      ?      ?      ?      ?      ?      ?      ?      ?      ?      ?      ?      ?      ?      ?      ?      ?      ?      ?      ?      ?      ?      ?      ?      ?      ?      ?      ?      ?      ?      ?      ?      ?      ?      ?      ?      ?      ?      ?      ?      ?      ?      ?    |    ?      ?      ?      ?      ?      ?      ?      ?      ?      ?      ?      ?      ?      ?      ?      ?      ?      ?      ?      ?      ?      ?      ?      ?      ?      ?      ?      ?      ?      ?    
USNM_v_21376        ?      ?      ?      ?      ?      ?      ?      ?      ?      ?      ?      ?      ?      ?      ?      ?      ?      ?      ?      ?      ?      ?      ?      ?      ?      ?      ?      ?      ?      ?      ?      ?      ?      ?      ?      ?      ?      ?      ?      ?      ?      ?      ?      ?      ?      ?      ?      ?      ?      ?    |    ?      ?      ?      ?      ?      ?      ?      ?      ?      ?      ?      ?      ?      ?      ?      ?      ?      ?      ?      ?      ?      ?      ?      ?      ?      ?      ?      ?      ?      ?      ?      ?      ?      ?      ?      ?      ?      ?      ?      ?      ?      ?      ?      ?      ?      ?      ?      ?      ?      ?    |    ?      ?      ?      ?      ?      ?      ?      ?      ?      ?      ?      ?      ?      ?      ?      ?      ?      ?      ?      ?      ?      ?      ?      ?      ?      ?      ?      ?      ?      ?      ?      ?      ?      ?      ?      ?      ?      ?      ?      ?      ?      ?      ?      ?      ?      ?      ?      ?      ?      ?      ?      ?      ?      ?      ?      ?      ?      ?      ?      ?      ?      ?      ?      ?      ?      ?      ?      ?      ?      ?    |    ?      ?      ?      ?      ?      ?      ?      ?      ?      ?      ?      ?      ?      ?      ?      ?      ?      ?      ?      ?      ?      ?      ?      ?      ?      ?      ?      ?      ?      ?      ?      ?      ?      ?      ?      ?      ?      ?      ?      ?      ?      ?      ?      ?      ?      ?      ?      ?      ?      ?      ?      ?      ?      ?      ?      ?      ?      ?      ?      ?      ?      ?      ?      ?      ?      ?      ?      ?      ?      ?      ?    |    ?      ?      ?      ?      ?      ?      ?      ?      ?      ?      ?      ?      ?      ?      ?      ?      ?      ?      ?      ?      ?      ?      ?      ?      ?      ?      ?      ?      ?      ?    
&[num] 
Angistorhinus_grandis 11001010??1112?1101101?1000???10?10?????0??0????0???2??10100??0?01?11??????0??0120?????????1?0 
Angistorhinus_talainti ?100101000?0121100110101000121100100021?01[12]0110?0111211101000?1?00012011?201??01200??0010001?? 
Coburgosuchus_goeckeli ????1?????????????01???????00?1021?0031?1021?100210?1030201000100021??????????????????00010??? 
Ebrachosuchus_neukami 1??0000200201111010?020?010121100101?0??0020??0?000?20100001001?0?0210101100??00013??0201??0?? 
Leptosuchus_crosbiensis 1100[01][01]4?1?[12]012?001[01]10301100[01]1110010002[01]?[01][01][12][01]?101[12]00?[12]1?0101?[02]01?00?12??11?0010[01]?10[03]??0[012][01]0[01]001? 
Leptosuchus_studeri 11001142111012000101?2011000111001000?1?002?110011??2120101????00001??????????11100??0000?00?? 
Machaeroprosopus_andersoni 111100421?1012?001100??10001?110????????????????20????????2120111??121?12201??1120????????00?? 
Machaeroprosopus_buceros 1100[01]0421?1012?0[01]1100201000010[01]02[12]11[01][12]2010[012]1011120[01]110?02022201[12]?02121?12211??11[12]000[01]0100100?? 
Machaeroprosopus_jablonskiae ????????????1?????10?????000??102???0???100????020??00??2?22?0111???21?????????????????0?????? 
Machaeroprosopus_lottorum 110000111010121111100201000[01]1010[02]211[01]3201001111[01]201[01]00002032201[12]102120112211??[01]120001?001100?? 
Machaeroprosopus_mccauleyi 1111102[12]1?[12]012?001[01]0030110001010211[01][01][23][12]110[012]1?[01][01]120[01]010?020222011[01]02120?1?2011??1[12]0[03][01]1[01][12]00[01]0010 
Machaeroprosopus_pristinus [01]10000[01][01]1?2012?[01][01]1[01]00[123]01[01]00[01][01]010211[01][01]12[01]10[012]1?1[01]120[01][01]1[01]?0202[12]20[01]11[01][02]12[01]?12211100120001[01]10110010 
Mystriosuchus_planirostris 1?00001[01]0021121[01]00110201[01]00[01]01110110?0??10011?[01]02?1110001030102102[02]1201122101001200101210?1011 
Mystriosuchus_westphali 1200[01]202002[01]121[01]00110[23]01[01]0010011211[01]?0??100?1?[01]02?1110001030[01]1[02]10201?0?1221???01200101210?10?? 
Nicrosaurus_kapffi 11[01]01032[01]110121001011[23]0[01]1000011001[01]0021?102[01]010020??003020210020012110011210??11100010001100?? 
Nicrosaurus_meyeri 1100000[12]0[01]10121[01]01011[23]0[01]1000[01]11001[01]0031?100?0100200?003020???0[12]0?0212011[12]2[01]01001[01]0001000[01]?00?? 
Paleorhinus_sawini 110010000?0011?1010?030?10000110?001?0??0120??0?0?1121?10001001?02?1??????????0?000??001?000?? 
Parasuchus_angustifrons 0100000[01]010011110[01]0?0[01]1001[01][01][02]110000[12]?0??01[12][01]??0?0?0?[12]110000100[01]?0001001[01]0100??00011??00[01]0?10?? 
Parasuchus_bransoni [01]10000000?[01]011?1001?0[12]1?[01]1[02][01][012]110[01]001?0??01[12]0??0?01[01]121?00000001?0[01]01100?0100000000[01]??00[01]0000?? 
Parasuchus_hislopi 01?0000000001111000?0110011[01]111000[01]2?0??012?1?0?01??211000000?1??00110???????000011??0010010?? 
Phytosaurus_doughtyi ????????????12??0?10?[012]???0001?100101120?1021?1?1[12]?0?21?0101?001??001?????????????????000010??? 
Pravusuchus_hortus 110[01]00221?1012?001011?011000001011[01][01]01[012]?10[12]??1[01][01]100?21?01010001??00120???2??????[12]00??0100[01]00?? 
Protome_batalaria 1100?01?0??01??0?1???????00?1?101????20?100??100?00?10?01011201?10??21????????01?????????1?0?1 
Redondasaurus_bermani 1101002?1?0012??0?000?01?0011?10?11?131?1001??10201121?030322?011?012?????1????1203111200000?? 
Redondasaurus_gregorii 110[01]002?1??012??0??00301000[01][12]?102111[01]31?1001?11[01]2011[02]0?0303220[01]1110121????1???0120[03][01]11201000?0 
Rutiodon_carolinensis 110000101?2012?[01]0[01]11[01]10100[01]1111[01]1100020?000??1??[01]0??21?000[01]00?0?00?120??2210?101[02]00??011?0?1?? 
Smilosuchus_adamanensis 1100100?1??012?001100[23]0?1000[01]?101100030?102??000100?21?01011001?0021[12]0??1?001001100??000?000?0 
Smilosuchus_gregorii 1111102[12]1?1012?0011[01]03011000[01]?[01]01100030?1021?[01]1[01]200?21?0101100[01]?00212??112001[01]?1[12]0[03]??000000000 
Smilosuchus_lithodendrorum 111[01]102?1?1012?001010?01100[01]??1021[01]0?31?10[01]??10[01]??0?21?000?0????0?012???????10?110[03]?1000010010 
Wannia_scurriensis ????0?0?0??011?100??01010?0????0??0000????????0?0??????0?00?001?000?00?00100??00002????????0?? 
MB.R._2747	110000??????12??0?00??01?00???102?1?????10???????2????1?103?1?0?????20????????0??0010?????????
TMM_31100_1332   11000010??2112?11011010?00011110?1000?0?012??1??001121?10100?00??10121????00??0?200??0?1?0?1?? 
NHMW_1986_0024_0001 ?2000?1?0??112?100010101?00?0?1?2110?0???0????002??????0?0????????2?????1?????01200???2000?0?0 
NMMNHS_P31094    ????1??21??012?001000?01000??0102211031?100??010200?00?03?32??011??1?????211???1200011201000?? 
NMMNHS_P4256     1111002?1?0012?00110?30100001010?101?31?1001?00120??10?020??2????0?1????????10?1203011200000?0 
PEFO_34852       111010211?2012?001010?0?1001??102100021?101??101????21??1010??1?00?120????????11[12]00??0000100?? 
USNM_v_17098     1111104???1012?001?0020?10001?10?1?0020?100??010[12]???21?????????????120??221110?1?00??0?0?0?01? 
Euparkeria_capensis 000000?00?0?00??0?0?000110000100000002??0020??0?00???1?00001000?00000?0000000???30????010?00?? 
Machaeroprosopus_zunii ????????????????0?00??0??0000?102110010?10???011?00?2????????????????0???????????????0?0?0???? 
NMMNHS_P4781     ??????????????????????0????1?????100??0?00??????0?0????1010???????????????????????0??001?00??? 
Paleorhinus_parvus 1??0000?0??011?1????0????????????????????????????????????????????????????????000???????????0?? 
USNM_v_21376     1100001?1??112?1101101???001??10??????0????????00???????010????????111????????01?0????????01?? 
Diandongosuchus_fuyuanensis 0??000010?0001?0010?000000010110?00??0??012?01???01??1010000?0??0???????????01??011??001??1??? 
; 

Ccode  
   +]/1 =0  0        +]/1 =0  1        +]/1 =0  2        +]/1 =0  3        +]/1 =0  4      
   +]/1 =0  5        +]/1 =0  6        +]/1 =0  7        +]/1 =0  8        +]/1 =0  9      
   +[/1 =0  10       +[/1 =0  11       +[/1 =0  12       +[/1 =0  13       +[/1 =0  14     
   -[/1 =0  15       -[/1 =0  16       -[/1 =0  17       -[/1 =0  18       -[/1 =0  19     
   -[/1 =0  20       -[/1 =0  21       +[/1 =0  22       -[/1 =0  23       -[/1 =0  24     
   +[/1 =0  25       -[/1 =0  26       -[/1 =0  27       +[/1 =0  28       -[/1 =0  29     
   -[/1 =0  30       -[/1 =0  31       -[/1 =0  32       -[/1 =0  33       -[/1 =0  34     
   -[/1 =0  35       +[/1 =0  36       -[/1 =0  37       -[/1 =0  38       +[/1 =0  39     
   -[/1 =0  40       -[/1 =0  41       -[/1 =0  42       -[/1 =0  43       -[/1 =0  44     
   -[/1 =0  45       -[/1 =0  46       -[/1 =0  47       +[/1 =0  48       -[/1 =0  49     
   -[/1 =0  50       -[/1 =0  51       +[/1 =0  52       -]/1 =0  53       -]/1 =0  54     
   -[/1 =0  55       -[/1 =0  56       +[/1 =0  57       -[/1 =0  58       -[/1 =0  59     
   -]/1 =0  60       -[/1 =0  61       -[/1 =0  62       +[/1 =0  63       -]/1 =0  64     
   -[/1 =0  65       -[/1 =0  66       -[/1 =0  67       +]/1 =0  68       -]/1 =0  69     
   -[/1 =0  70       +[/1 =0  71       -[/1 =0  72       +[/1 =0  73       +[/1 =0  74     
   -[/1 =0  75       -[/1 =0  76       -[/1 =0  77       -[/1 =0  78       -[/1 =0  79     
   -[/1 =0  80       -[/1 =0  81       -[/1 =0  82       -[/1 =0  83       -[/1 =0  84     
   -[/1 =0  85       -[/1 =0  86       -[/1 =0  87       -[/1 =0  88       -[/1 =0  89     
   -[/1 =0  90       -[/1 =0  91       -[/1 =0  92       -[/1 =0  93       -[/1 =0  94     
   -]/1 =0  95       -[/1 =0  96       -[/1 =0  97       -[/1 =0  98       -[/1 =0  99     
   -[/1 =0  100      +[/1 =0  101      -[/1 =0  102      +]/1 =0  103      -[/1 =0  104    
   -]/1 =0  105      -[/1 =0  106      -[/1 =0  107      +[/1 =0  108   ; 
cnames 
{15 Anterior_end_of_premaxillae in_anteroposterior_plane_of_posterior_rostrum downturned; 
{16 Interpremaxillary_fossa Absent Present_broad_and_rounded Present_narrow_slit; 
{17 Alveolar_ridges Continuously_visible_in_lateral_view Inconsistently_visible_or_entirely_hidden_in_lateral_view; 
{18 Ventral_alveolar_bulge_between_premaxilla_and_maxilla Absent Present; 
{19 Alveolar_rim_of_maxilla Horizontal_or_subconvex Strongly_ventrally_convex; 
{20 Premaxillary_crest Absent Present_rounded Present_sharp; 
{21 Rostral_crest Absent Narial_crest_a_relatively_abrupt_rise_to_the_nares_interrupting_a_straight_profile_from_rostrum_to_orbit A_straight_steep_slope_from_the_nares_to_the_premaxilla Extends_horizontally_level_from_the_nares_for_the_majority_of_the_crest_with_a_terminal_anterior_slope Extends_horizontally_level_from_nares_for_less_than_half_the_rostral_length_then_descends_and_becomes_tubular; 
{22 Transverse_width_of_the_rostrum_between_the_antorbital_fenestrae_in_dorsal_view Less_than_or_equal_to_1.20 1.21_to_1.59 Greater_than_or_equal_to_1.60; 
{23 Suture_between_maxilla_and_premaxilla_and_nasal Slopes_anteroventrally Dorsally_convex_lobe; 
{24 Posterior_portion_of_maxilla_lateral_outline_in_dorsal_view Straight_subconcave Convex; 
{25 Ratio_of_rostral_to_narial_plus_post_narial_length Less_than_or_equal_to_1.50 1.51_to_1.99 Greater_than_or_equal_to_2.00; 
{26 Narial_openings Dorsally_or_anterodorsally Anterior_section_opens_forward_posterior_upward; 
{27 Narial_openings_b Directed_laterally Directed_dorsally; 
{28 Position_of_nares Terminal Non_terminal_posterior_rim_of_nares_in_front_of_anterior_rim_of_antorbital_fenestra Non_terminal_posterior_rim_of_nares_behind_anterior_rim_of_antorbital_fenestra; 
{29 Anterior_extent_of_septomaxillae Anterior_to_anterior_tip_of_nasal Posterior_to_or_at_level_with_anterior_tip_of_nasal; 
{30 Narial_outlets Absent Present; 
{31 Dorsal_rim_of_nares At_or_below_level_of_skull_roof Above_level_of_skull_roof; 
{32 Narial_wing Present Absent_narial_opening_closed_anteriorly; 
{33 Interorbital_nasal_area_lateral_view Flat_from_orbit_to_nares Posterior_border_of_nares_and_anterior_border_of_orbits_dip_dowi_into_a_concavity; 
{34 Interorbital_nasal_area_cross_section Flat_and_broad Dorsally_curved_in_cross_section; 
{35 Infranasal_recess Absent Present; 
{36 Antorbital_fossa Present_lacrimal_jugal_and_maxillary_fossae_touching Present_but_reduced_lacrimal_jugal_and_maxillary_fossae_in_contact_dorsally_but_not_ventrally Present_but_reduced_lacrimal_jugal_and_maxillary_fossae_not_touching Absent; 
{37 Discrete_row_of_anteroposteriorly_extending_nodes_on_the_lateral_surface_of_the_jugal Absent Present; 
{38 Jugal_and_AOF Excluded_from_antorbital_fenestra Contributing_to_antorbital_fenestra; 
{39 Length_of_antorbital_fenestra Less_than_1.9_times_naris_length Greater_than_or_equal_to_1.9_times_naris_length; 
{40 Broad_median_depression_on_dorsal_surface_of_frontals_near_border_with_nasals Absent Present; 
{41 Posterolateral_margins_of_nares Relatively_low_without_ornamentation_or_derived_features Swollen_and_rugose_creating_a_distinct_narial_rim_ Distinctly_raised_in_lateral_view_forming_a_sharp_triangular_peak_well_above_the_surrounding_skull_roof; 
{42 Pre_orbital_depression Absent Present; 
{43 Depression_and_flange_in_postorbital_bar Absent Small_elongate_depression_posterior_rim_of_postorbital_may_create_a_small_flange_behind_orbit Strong_elongate_depression_posterior_rim_of_postorbital_bar_forms_a_distinct_flange_merging_with_po_sq_bar; 
{44 Jugal_and_orbit Excluded_from_orbit Contributing_to_orbit; 
{45 Medial_margins_of_orbits Flat_with_skull_roof Raised_into_orbital_ridges; 
{46 Deep_sculpture_of_the_skull_roof Absent Present; 
{47 Sutural_articulation_of_sq_and_po_in_dorsal_view Slot_like_posterior_process_of_po_fits_into_slot_in_sq Diagonal_sq_forms_anteromedial_portion_of_po_sq_bar_and_po_forms_posterolateral_portion Approximately_transverse; 
{48 Most_anterior_extent_of_infratemporalfenestra Beneath_the_posterior_corner_of_the_orbit Extended_anteriorly_reaches_below_the_middle_or_anterior_half_of_the_orbit Anteroventral_corner_distinctly_in_front_of_anterior_rim_of_orbit; 
{49 Pre_infratemporal_shelf Absent Present; 
{50 Lateral_ridge_from_po_sq_bar Absent Continues_posteriorly_onto_sq_as_a_horizontal_ridge_forming_a_shelf_overhanging_the_infratemporal_fenestra Bifurcates_into_two_small_ridges_on_lateral_surface_of_squamosal; 
{51 Lateral_ridge_of_postorbital_squamosal_bar_continues_as_ridge_onto_posterior_process_of_squamosal Absent Present; 
{52 Length_of_posterior_process_of_squamosal_in_relation_to_postorbital_length Absent_or_extremely_short_posterior_edge_of_sq_does_not_extend_or_barely_extends_posteriorly_beyond_the_distal_end_of_the_paroccipital_process_of_the_opisthotic Less_than_3.60 3.60_to_4.99 Greater_than_or_equal_to_5.00; 
{53 Posterior_process_of_squamosal Greatly_dorsoventrally_expanded Moderately_dorsoventrally_expanded Terminal_knob; 
{54 Terminal_knob Terminal_knob_raised_distally_above_po_sq_bar Terminal_knob_in_plane_of_po_sq_bar; 
{55 Dorsal_edge_of_sq Straight_and_narrow_no_medial_expansion Expanded_medially; 
{56 Dorsal_edge_of_sq_b Mediolaterally_flat Ventral_depression_between_medial_and_lateral_edges_of_the_dorsal_edge_of_the_sq; 
{57 Length_of_free_postorbital_squamosal_bar Less_than_2.90 2.90_to_3.39 Greater_than_or_equal_to_3.40; 
{58 Medial_extent_of_squamosal To_mid_length_of_parieto_squamosal_bar Enters_base_of_supraoccipital_shelf_wedged_between_parietal_and_supraoccipital; 
{59 Cross_section_of_posterior_half_of_postorbito_squamosal_bar Low_dorsoventrally_compressed High_triangular; 
{60 Ventral_margin_of_sq Gently_sloping_anteroventrally_from_posterior_edge_of_posterior_process_to_opisthotic_process Distinct_horizontal_ventral_edge_between_posterior_edge_of_posterior_process_and_opisthotic_process; 
{61 Subsidiary_opisthotic_process_of_sq Absent Present; 
{62 Extent_of_sq_fossa Extends_to_posterior_edge_of_sq Does_not_reach_posterior_edge_of_sq; 
{63 Orientation_of_supratemporal_fenestrae Dorsally_expressed_parietal_sq_bar_at_level_with_skull_roof Partially_depressed_parietal_process_of_sq_below_level_of_skull_roof Fully_depressed_posterior_process_of_parietal_and_entire_parietal_sq_bar_below_level_of_skull_roof; 
{64 Mediolateral_expansion_of_posterior_process_of_squamosal Tip_of_squamosal_tapers_strongly_posteriorly Tip_of_squamosal_tapers_with_a_smooth_lateral_deflection_distally; 
{65 Face_of_medial_rim_of_squamosal_along_supratemporal_fenestra_and_posterior_process Entire_rim_rounded_or_sharp Rim_entirely_or_in_part_squared; 
{66 Extent_of_squaring_of_the_squamosal_rim Squared_in_posterior_section Entire_rim_squared; 
{67 Ridge_around_anterior_and_or_medial_edge_of_supratemporal_fenestra Absent Present_medial_only Present_anterior_and_medial; 
{68 Width_of_squamosal Less_than_or_equal_to_3.80 Greater_than_3.80; 
{69 Outline_of_medial_rim_of_squamosal_along_supratemporal_fenestra_and_posterior_process Sinuous Angular Straight Curved; 
{70 Path_of_parietal_sq_bars Trending_straight_posteriorly_to_attachment_on_squamosals Curved_medially_convex_before_attaching_on_squamosals; 
{71 Visibility_of_supratemporal_fenestrae_in_dorsal_view Visible_STF_completely_open_dorsally Mostly_visible_posterolateral_portions_of_STF_covered_in_dorsal_view Mostly_covered_dorsally_at_most_only_anteromedial_corners_or_medial_slit_of_STF_visible_in_dorsal_view Lamella_merges_with_parietal_STF_obliterated_in_dorsal_view; 
{72 Parietal_squamosal_bars Slender_narrower_than_the_width_of_po_sq_bars Wide_approximately_the_same_mediolateral_width_as_po_sq_bars; 
{73 Dorsal_edge_of_parieto_squamosal_bar Horizontal Gently_sloping Steeply_sloping Either_entirely_or_in_parts_vertical; 
{74 Parietal_ledge_ratio_of_width_to_length Less_than_1.30 1.30_to_2.10 Greater_than_2.10; 
{75 Medial_half_of_parieto_squamosal_bar_lateral_wall_of_supraoccipital_shelf_ High_and_thin Low_continuously_thin Low_basally_thickened; 
{76 Lobate_extension_on_the_vertical_rim_of_the_squamosal_processes_of_the_parietal Absent Present; 
{77 Depth_and_shape_of_supraoccipital_shelf Shallow_longitudinal_axis_of_shelf_vertical Deep_axis_of_shelf_straight_and_horizontal Deep_axis_of_shelf_with_steep_slope_anteriorly_and_terminal_horizontal_deflection_of_shelf; 
{78 Top_of_parieto_supraoccipital_complex_formed_by_squamosal_processes_of_parietals Angular_inverted_V_shape_sensu_Ballew_1989_ Rounded_inverted_U_shape_sensu_Ballew_1989_; 
{79 Parietal_prongs Absent Present; 
{80 Posttemporal_fenestra Moderately_wide_and_tall Moderately_wide_and_compressed Extremely_reduced_in_width_and_height_to_a_slit; 
{81 Lateral_border_of_posttemporal_fenestra Formed_by_contact_of_the_parietal_process_of_the_sq_and_the_paroccipital_process_of_the_opisthotic Formed_laterally_only_by_the_paroccipital_process Formed_laterally_and_slightly_ventrally_by_process_of_sq_that_extends_onto_paroccipital_process; 
{82 Shape_of_quadratojugal L_shaped_anterior_suture_trends_anteroventrally Subtriangular L_shaped_anterior_suture_trends_anterodorsally; 
{83 Anterior_border_of_parabasisphenoid_contribution_to_basitubera Basitubera_separated_widely Basitubera_separated_narrowly_with_a_ridge_along_their_anterior_border Basitubera_connected_tubera_form_a_sharp_ridge_along_their_anterior_border; 
{84 Morphology_of_basioccipital_between_tubera Concave_depression Anteroposteriorly_oriented_ridge_on_the_midline; 
{85 Lateral_extent_of_basitubera_compared_to_basipterygoid_processes_in_ventral_view Lateral_extent_of_basitubera_even_with_lateral_extent_of_basipterygoid_processes Lateral_extent_of_basitubera_more_laterally_expanded_compared_to_basipterygoid_processes; 
{86 Length_of_interpterygoid_vacuity Long_more_than_50_per_cent_of_length_of_palatal_vault Tiny_oval_indentation_at_posterior_rim_of_cojoined_pterygoids; 
{87 Suborbital_foramen Elongated_wide Elongated_slit_like Reduced_to_a_single_oval_fenestra_or_subdivided_into_two_or_more_small_openings; 
{88 Anterior_extent_of_palatine Tip_located_behind_the_posterior_rim_of_choana Tip_extends_forward_beyond_the_posterior_rim_of_choana Tip_extends_forward_beyond_the_anterior_rim_of_choana; 
{89 Palatal_ridge Low_rounded_longitudinal_elevation Prominent_sharp_ventrally_to_ventromedially_directed_crest; 
{90 Medial_edge_of_palatine_below_posterior_part_of_palatal_vault Sloping_or_vertical Horizontal_flange_may_restrict_the_opening_of_the_palatal_vault_significantly; 
{91 Dorsal_surface_of_surangular Gently_convex Gently_concave_rising_to_apex_just_posterior_to_dentary_contact; 
{92 Shape_of_retroarticular_process_in_lateral_view Distally_sharply_pointed_or_curved_into_a_posterodorsally_oriented_hook_ Distally_rounded_or_blunt; 
{93 Snout_dorsal_surface_cross_sectional_shape Rounded_dorsal_surface_of_snout_is_curved_from_side_to_side Triangular_sides_of_the_snout_are_straight_and_slope_up_to_the_midline; 
{94 Anterior_separation_of_the_septomaxillae Septomaxillae_separate_posterior_to_level_with_the_anterior_narial_border Septomaxillae_separate_distinctly_anterior_of_the_anterior_narial_border; 
{95 Shape_of_AOF Oval Sausage_shaped Approximately_triangular Approximately_triangular_-_point_posteriormost; 
{96 Lateral_surface_of_maxilla_and_jugal_ventral_posteroventral_to_AOF Flat_dorsoventrally_convex Dorsoventral_concavity_running_along_the_length_of_the_element; 
{97 Lateral_surface_of_main_body_of_jugal Generally_flat_element_forms_one_dorsolaterally_facing_plane_between_its_ventral_and_dorsal_extremities Anteroposteriorly_directed_ridge_running_from_below_AOF_towards_ventral_border_of_subTF_splits_jugal_into_a_dorsolaterally_facing_facet_and_a_laterally_facing_facet Anteroposterior_ridge_running_along_the_centre_of_the_jugal_posterior_process Anteroposterior_ridge_running_toward_ventral_border_of_jugal_posterior_process; 
{98 Anterior_extension_of_the_sub_temporal_shelf Anteriormost_border_of_shelf_is_posterior_to_the_posteriormost_border_of_the_AOF Anteriormost_border_of_shelf_terminates_anterior_of_the_posteriormost_corner_of_the_AOF; 
{99 Dorsal_extension_of_sub_temporal_shelf Merges_dorsally_into_lateral_surface_of_jugal Continues_dorsally_contributing_to_the_posterior_edge_of_the_postorbital_descending_process; 
{100 Jugal_foramen_in_anteroventral_corner_of_the_subTF Visible_only_in_medial_view_not_visible_in_lateral_view_ Visible_in_lateral_view; 
{101 Relative_robusticity_of_the_jugal Less_than_7.30 7.30-8.40 Greater_than_8.40; 
{102 Proximal_section_of_postorbital_descending_process_where_posterior_border_of_orbit_meets_skull_roof_ Flares_anteroposteriorly_creating_a_wide_triangular_connection Posterior_border_of_orbit_remains_thin_until_it_reaches_skull_roof; 
{103 SubTF_diagonal_aspect_ratio Less_than_or_equal_to_2.30 Greater_than_2.30; 
{104 Additional_ridge_on_lateral_surface_of_posterior_process_of_squamosal_below_ridge_or_rugosity_from_po_sq_bar Absent Present; 
{105 Posterior_border_of_quadrate_in_lateral_view Straight_anterodorsal_line_for_majority_of_element Ventral_section_of_border_is_antero_posteriorly_concave; 
{106 Internarial_septum Restricted_to_between_or_extends_slightly_anterior_of_the_external_nares Extends_anterior_of_the_nares_by_approximately_the_narial_length; 
{107 Triangular_projection_ventral_to_articular_condyle Anterior_border_is_straight_trending_posteroventrally Ventral_half_of_anterior_border_possesses_an_anteriorly_projecting_process; 
{108 Relative_length_of_mandibular_symphysis Less_than_1.00 Greater_than_or_equal_to_1.00; 
; 
Ancstates 
 -0      -1      -2      -3      -4      -5      -6      -7      -8      -9      
 -10     -11     -12     -13     -14     -15     -16     -17     -18     -19     
 -20     -21     -22     -23     -24     -25     -26     -27     -28     -29     
 -30     -31     -32     -33     -34     -35     -36     -37     -38     -39     
 -40     -41     -42     -43     -44     -45     -46     -47     -48     -49     
 -50     -51     -52     -53     -54     -55     -56     -57     -58     -59     
 -60     -61     -62     -63     -64     -65     -66     -67     -68     -69     
 -70     -71     -72     -73     -74     -75     -76     -77     -78     -79     
 -80     -81     -82     -83     -84     -85     -86     -87     -88     -89     
 -90     -91     -92     -93     -94     -95     -96     -97     -98     -99     
 -100    -101    -102    -103    -104    -105    -106    -107    -108   ; 
 
xgroup 
 
 
=0 (Group_0)        10  
=1 (Group_1)        11  
=2 (Group_2)        12  
=3 (Group_3)        13  
=4 (Group_4)        14  
 
;  
agroup 
 
 
 
; 
taxcode  
+0      +1      +2      +3      +4      +5      +6      +7       
+8      +9      +10     +11     +12     +13     +14     +15      
+16     +17     +18     +19     +20     +21     +22     +23      
+24     +25     +26     +27     +28     +29     +30     +31      
+32     +33     +34     +35     +36     +37     +38     +39      
+40     +41     +42		
; 

Outgroup 37;

Hold 20000;
 
blocks 0 10 15 ; 

xpiwe [10 11 12 13 14 = 1;

xpiwe(*;

lmark rescale =*;
lmark confsample;

lmark usmin  
  =0.038   10/0      =0.034   10/1      =0.034   10/2      =0.034   10/3     
  =0.035   10/4      =0.039   10/5      =0.040   10/6      =0.045   10/7     
  =0.049   10/8      =0.054   10/9      =0.056   10/10     =0.060   10/11    
  =0.059   10/12     =0.063   10/13     =0.065   10/14     =0.064   10/15    
  =0.061   10/16     =0.054   10/17     =0.050   10/18     =0.049   10/19    
  =0.048   10/20     =0.049   10/21     =0.049   10/22     =0.052   10/23    
  =0.051   10/24     =0.049   10/25     =0.042   10/26     =0.045   10/27    
  =0.047   10/28     =0.048   10/29     =0.058   10/30     =0.062   10/31    
  =0.066   10/32     =0.066   10/33     =0.065   10/34     =0.067   10/35    
  =0.063   10/36     =0.058   10/37     =0.055   10/38     =0.052   10/39    
  =0.051   10/40     =0.050   10/41     =0.049   10/42     =0.048   10/43    
  =0.048   10/44     =0.045   10/45     =0.043   10/46     =0.039   10/47    
  =0.033   10/48     =0.037   10/49    
  =0.028   11/0      =0.032   11/1      =0.033   11/2      =0.037   11/3     
  =0.040   11/4      =0.043   11/5      =0.047   11/6      =0.049   11/7     
  =0.049   11/8      =0.050   11/9      =0.049   11/10     =0.047   11/11    
  =0.044   11/12     =0.044   11/13     =0.043   11/14     =0.041   11/15    
  =0.037   11/16     =0.033   11/17     =0.030   11/18     =0.027   11/19    
  =0.030   11/20     =0.034   11/21     =0.039   11/22     =0.041   11/23    
  =0.042   11/24     =0.041   11/25     =0.038   11/26     =0.037   11/27    
  =0.038   11/28     =0.039   11/29     =0.039   11/30     =0.042   11/31    
  =0.045   11/32     =0.049   11/33     =0.052   11/34     =0.051   11/35    
  =0.050   11/36     =0.047   11/37     =0.044   11/38     =0.042   11/39    
  =0.041   11/40     =0.040   11/41     =0.039   11/42     =0.039   11/43    
  =0.038   11/44     =0.037   11/45     =0.033   11/46     =0.031   11/47    
  =0.026   11/48     =0.245   11/49    
  =0.028   12/0      =0.025   12/1      =0.023   12/2      =0.022   12/3     
  =0.022   12/4      =0.021   12/5      =0.022   12/6      =0.023   12/7     
  =0.022   12/8      =0.024   12/9      =0.025   12/10     =0.025   12/11    
  =0.027   12/12     =0.028   12/13     =0.030   12/14     =0.031   12/15    
  =0.032   12/16     =0.032   12/17     =0.034   12/18     =0.035   12/19    
  =0.034   12/20     =0.033   12/21     =0.032   12/22     =0.031   12/23    
  =0.031   12/24     =0.030   12/25     =0.030   12/26     =0.029   12/27    
  =0.027   12/28     =0.026   12/29     =0.024   12/30     =0.023   12/31    
  =0.024   12/32     =0.027   12/33     =0.028   12/34     =0.028   12/35    
  =0.029   12/36     =0.028   12/37     =0.027   12/38     =0.027   12/39    
  =0.027   12/40     =0.026   12/41     =0.026   12/42     =0.027   12/43    
  =0.028   12/44     =0.028   12/45     =0.028   12/46     =0.028   12/47    
  =0.028   12/48     =0.027   12/49     =0.027   12/50     =0.028   12/51    
  =0.028   12/52     =0.028   12/53     =0.028   12/54     =0.029   12/55    
  =0.029   12/56     =0.029   12/57     =0.029   12/58     =0.030   12/59    
  =0.030   12/60     =0.030   12/61     =0.029   12/62     =0.028   12/63    
  =0.029   12/64     =0.031   12/65     =0.033   12/66     =0.034   12/67    
  =0.038   12/68     =0.040   12/69    
  =0.051   13/0      =0.041   13/1      =0.038   13/2      =0.035   13/3     
  =0.032   13/4      =0.030   13/5      =0.028   13/6      =0.025   13/7     
  =0.023   13/8      =0.022   13/9      =0.020   13/10     =0.019   13/11    
  =0.019   13/12     =0.020   13/13     =0.021   13/14     =0.024   13/15    
  =0.027   13/16     =0.030   13/17     =0.032   13/18     =0.034   13/19    
  =0.035   13/20     =0.038   13/21     =0.039   13/22     =0.040   13/23    
  =0.042   13/24     =0.043   13/25     =0.045   13/26     =0.045   13/27    
  =0.045   13/28     =0.043   13/29     =0.043   13/30     =0.040   13/31    
  =0.039   13/32     =0.039   13/33     =0.039   13/34     =0.039   13/35    
  =0.039   13/36     =0.038   13/37     =0.036   13/38     =0.037   13/39    
  =0.038   13/40     =0.037   13/41     =0.035   13/42     =0.032   13/43    
  =0.033   13/44     =0.033   13/45     =0.035   13/46     =0.036   13/47    
  =0.038   13/48     =0.040   13/49     =0.041   13/50     =0.041   13/51    
  =0.038   13/52     =0.036   13/53     =0.033   13/54     =0.032   13/55    
  =0.030   13/56     =0.029   13/57     =0.027   13/58     =0.030   13/59    
  =0.029   13/60     =0.029   13/61     =0.030   13/62     =0.031   13/63    
  =0.031   13/64     =0.033   13/65     =0.036   13/66     =0.038   13/67    
  =0.038   13/68     =0.039   13/69     =0.040   13/70    
  =0.090   14/0      =0.067   14/1      =0.058   14/2      =0.051   14/3     
  =0.054   14/4      =0.049   14/5      =0.043   14/6      =0.038   14/7     
  =0.036   14/8      =0.042   14/9      =0.049   14/10     =0.056   14/11    
  =0.066   14/12     =0.071   14/13     =0.075   14/14     =0.077   14/15    
  =0.080   14/16     =0.081   14/17     =0.081   14/18     =0.084   14/19    
  =0.080   14/20     =0.067   14/21     =0.057   14/22     =0.053   14/23    
  =0.052   14/24     =0.054   14/25     =0.062   14/26     =0.073   14/27    
  =0.095   14/28     =0.127   14/29    
; 


xmult:hits 1;
xmult:replications 200;
xmult:drift 10;
xmult:ratchet 10;
drift:xfactor 5;
drift:giveup 90;
drift:numsubs 45;
ratchet:upfactor 3;
ratchet:downfact 3;
ratchet:numsubs 30;

xmult;

log Discrete-GM_analyses_log.txt;

tsave *Discrete-GM_trees.tre;
save;
tsave/;

tsave *Discrete-GM_consensus_tree.tre;
nelsen*;
save/;
tsave/;

lmark errmag 0 ;
bbreak : limit 5 ;

hold 1000;
subopt 10;
bb;
ttags=;
bsupport;
ttags];

k0;
sub0;
proc Discrete-GM_consensus_tree.tre;
ttags=;
resample allow replications 100 sym frequency gc from 0 [ mult 1 = hold 1; ] ;
ttags & Discrete-GM_frequency_tree.svg;

k0;
proc Discrete-GM_consensus_tree.tre;
run STATS.run;

log/;

proc/;
